# Supplementary material for: {N,N′-Bis[1-(2-pyrid­yl)ethyl­idene]ethane-1,2-diamine-κ4 N,N′,N′′,N′′′}(thio­cyanato-κN)zinc(II) perchlorate
Source: Acta Crystallogr Sect E Struct Rep Online. 2010 Jun 16;66(Pt 7):m778–9. doi: 10.1107/S1600536810021628 (PMC3006726; doi:10.1107/S1600536810021628)
Supplement: Supplementary file 1 [file e-66-0m778-sup1.cif]

##############################################################################
###                                                                        ###
###        Electronic paper (Acta Crystallographica Section E)             ###
###                                                                        ###
##############################################################################
#                                                                            #
# This CIF contains the data in a paper accepted for publication in Acta     #
# Crystallographica Section E. It conforms to the requirements of Notes      #
# for Authors for Section E, and has been peer reviewed under the auspices   #
# of the IUCr Commission on Journals.                                        #
#                                                                            #
# Full details of the Crystallographic Information File format               #
# are given in the paper "The Crystallographic Information File (CIF):       #
# a New Standard Archive File for Crystallography" by S. R. Hall, F. H.      #
# Allen and I. D. Brown [Acta Cryst. (1991), A47, 655-685].                  #
#                                                                            #
# The current version of the core CIF dictionary is obtainable from          #
# ftp://ftp.iucr.org/pub/cif_core.dic. The current version number is 2.4.    #
#                                                                            #
# Software is freely available for graphical display of the structure(s) in  #
# this CIF.  For information consult the CIF home page http://www.iucr.org/  #
# cif/home.html                                                              #
#                                                                            #
# This file may be used for bona fide research purposes within the           #
# scientific community so long as proper attribution is given to the journal # 
# article from which it was obtained.                                        #
#                                                                            #
##############################################################################
                                             
data_global
_audit_creation_method     'form.cif (version 2.0)'
_journal_data_validation_number     ?
_journal_date_recd_electronic     2010-06-06
_journal_date_accepted     2010-06-07
_journal_name_full     'Acta Crystallographica, Section E'
_journal_year     2010
_journal_volume     66
_journal_issue      7
_journal_page_first     m778
_journal_page_last     m779
_journal_paper_category     QM
_journal_coeditor_code     SJ5017
_publ_contact_author_name     'Fu-Ming Wang'
_publ_contact_author_address
;
Department of Chemistry
Dezhou University
Dezhou Shandong 253023
People's Republic of China
;
_publ_contact_author_email     wfm99999@126.com
_publ_contact_author_fax     ?
_publ_contact_author_phone     ?
_publ_section_title
;\
{<i>N</i>,<i>N</i>'-Bis[1-(2-pyridyl)ethylidene]ethane-1,2-diamine-\
\k^4^<i>N</i>,<i>N</i>',<i>N</i>'',<i>N</i>'''}(thiocyanato-\k<i>N</i>)\
zinc(II) perchlorate
;
loop_
    _publ_author_name
    _publ_author_address
    'Fu-Ming Wang'
;
Department of Chemistry
Dezhou University
Dezhou Shandong 253023
People's Republic of China
;
data_I
_audit_creation_method     SHELXL-97
_chemical_name_systematic
;
{<i>N</i>,<i>N</i>'-Bis[1-(2-pyridyl)ethylidene]ethane-1,2-diamine-
\k^4^<i>N</i>,<i>N</i>',<i>N</i>'',<i>N</i>'''}(thiocyanato-
\k<i>N</i>)zinc(II) perchlorate
;
_chemical_name_common     ?
_chemical_formula_moiety     'C17 H18 N5 S Zn +, Cl O4 -'
_chemical_formula_sum     'C17 H18 Cl N5 O4 S Zn'
_chemical_formula_iupac     '[Zn (N C S) (C16 H18 N4)] Cl O4'
_chemical_formula_weight     489.24
_chemical_melting_point     ?
_symmetry_cell_setting     monoclinic
_symmetry_space_group_name_H-M     'P 21/c'
_symmetry_space_group_name_Hall     '-P 2ybc'
loop_
    _symmetry_equiv_pos_as_xyz
    'x, y, z'
    '-x, y+1/2, -z+1/2'
    '-x, -y, -z'
    'x, -y-1/2, z-1/2'
_cell_length_a     8.685(2)
_cell_length_b     13.963(3)
_cell_length_c     17.374(2)
_cell_angle_alpha     90.00
_cell_angle_beta     99.690(3)
_cell_angle_gamma     90.00
_cell_volume     2076.9(7)
_cell_formula_units_Z     4
_cell_measurement_reflns_used     2719
_cell_measurement_theta_min     2.4
_cell_measurement_theta_max     25.0
_cell_measurement_temperature     298(2)
_exptl_crystal_description     block
_exptl_crystal_colour     colourless
_exptl_crystal_size_max     0.32
_exptl_crystal_size_mid     0.30
_exptl_crystal_size_min     0.30
_exptl_crystal_density_diffrn     1.565
_exptl_crystal_density_meas     ?
_exptl_crystal_density_method     'not measured'
_exptl_crystal_F_000     1000
_exptl_absorpt_coefficient_mu     1.445
_exptl_absorpt_correction_type     multi-scan
_exptl_absorpt_process_details     '(SADABS; Sheldrick, 1996)'
_exptl_absorpt_correction_T_min     0.6548
_exptl_absorpt_correction_T_max     0.6710
_exptl_special_details
;
;
_diffrn_ambient_temperature     298(2)
_diffrn_radiation_type     MoK\a
_diffrn_radiation_wavelength     0.71073
_diffrn_radiation_source     'fine-focus sealed tube'
_diffrn_radiation_monochromator     graphite
_diffrn_measurement_device_type     'Bruker SMART CCD area-detector'
_diffrn_measurement_method     '\w scan'
_diffrn_detector_area_resol_mean     ?
_diffrn_reflns_number     16681
_diffrn_reflns_av_R_equivalents     0.0562
_diffrn_reflns_av_sigmaI/netI     0.0593
_diffrn_reflns_theta_min     2.38
_diffrn_reflns_theta_max     27.00
_diffrn_reflns_theta_full     27.00
_diffrn_measured_fraction_theta_max     1.000
_diffrn_measured_fraction_theta_full     1.000
_diffrn_reflns_limit_h_min     -11
_diffrn_reflns_limit_h_max     10
_diffrn_reflns_limit_k_min     -17
_diffrn_reflns_limit_k_max     16
_diffrn_reflns_limit_l_min     -22
_diffrn_reflns_limit_l_max     22
_diffrn_standards_number     0
_diffrn_standards_interval_count     .
_diffrn_standards_interval_time     .
_diffrn_standards_decay_%     ?
_refine_special_details
;
Refinement of <i>F</i>^2^ against ALL reflections. The weighted <i>R</i>-factor
<i>wR</i> and goodness of fit <i>S</i> are based on <i>F</i>^2^, conventional
<i>R</i>-factors <i>R</i> are based on <i>F</i>, with <i>F</i> set to zero for
negative <i>F</i>^2^. The threshold expression of <i>F</i>^2^ >
\s(<i>F</i>^2^) is used only for calculating <i>R</i>-factors(gt) <i>etc</i>.
and is not relevant to the choice of reflections for refinement.
<i>R</i>-factors based on <i>F</i>^2^ are statistically about twice as large
as those based on <i>F</i>, and <i>R</i>- factors based on ALL data will be
even larger.
;
_reflns_number_total     4529
_reflns_number_gt     2534
_reflns_threshold_expression     I>2\s(I)
_refine_ls_structure_factor_coef     Fsqd
_refine_ls_matrix_type     full
_refine_ls_R_factor_all     0.1121
_refine_ls_R_factor_gt     0.0555
_refine_ls_wR_factor_gt     0.1423
_refine_ls_wR_factor_ref     0.1696
_refine_ls_goodness_of_fit_ref     1.022
_refine_ls_restrained_S_all     1.059
_refine_ls_number_reflns     4529
_refine_ls_number_parameters     282
_refine_ls_number_restraints     48
_refine_ls_hydrogen_treatment     constr
_refine_ls_weighting_scheme     calc
_refine_ls_weighting_details
         'calc w=1/[\s^2^(Fo^2^)+(0.0792P)^2^+0.7526P] where P=(Fo^2^+2Fc^2^)/3'
_atom_sites_solution_hydrogens     geom
_atom_sites_solution_primary     direct
_atom_sites_solution_secondary     difmap
_refine_ls_shift/su_max     ?
_refine_ls_shift/su_max_lt     0.001
_refine_ls_shift/su_mean     0.000
_refine_diff_density_max     0.502
_refine_diff_density_min     -0.661
_refine_ls_extinction_method     none
_refine_ls_extinction_coef     ?
loop_
    _atom_type_symbol
    _atom_type_description
    _atom_type_scat_dispersion_real
    _atom_type_scat_dispersion_imag
    _atom_type_scat_source
    'C' 'C' 0.0033 0.0016
                         'International Tables Vol C Tables 4.2.6.8 and 6.1.1.4'
    'H' 'H' 0.0000 0.0000
                         'International Tables Vol C Tables 4.2.6.8 and 6.1.1.4'
    'N' 'N' 0.0061 0.0033
                         'International Tables Vol C Tables 4.2.6.8 and 6.1.1.4'
    'O' 'O' 0.0106 0.0060
                         'International Tables Vol C Tables 4.2.6.8 and 6.1.1.4'
    'Zn' 'Zn' 0.2839 1.4301
                         'International Tables Vol C Tables 4.2.6.8 and 6.1.1.4'
    'Cl' 'Cl' 0.1484 0.1585
                         'International Tables Vol C Tables 4.2.6.8 and 6.1.1.4'
    'S' 'S' 0.1246 0.1234
                         'International Tables Vol C Tables 4.2.6.8 and 6.1.1.4'
_computing_data_collection     'SMART (Bruker, 1998)'
_computing_cell_refinement     'SAINT (Bruker, 1998)'
_computing_data_reduction     'SAINT (Bruker, 1998)'
_computing_structure_solution     'SHELXS97 (Sheldrick, 2008)'
_computing_structure_refinement     'SHELXL97 (Sheldrick, 2008)'
_computing_molecular_graphics     'SHELXTL (Sheldrick, 2008)'
_computing_publication_material     'SHELXTL (Sheldrick, 2008)'
loop_
    _atom_site_type_symbol
    _atom_site_label
    _atom_site_fract_x
    _atom_site_fract_y
    _atom_site_fract_z
    _atom_site_U_iso_or_equiv
    _atom_site_adp_type
    _atom_site_calc_flag
    _atom_site_refinement_flags
    _atom_site_occupancy
    _atom_site_disorder_assembly
    _atom_site_disorder_group
    Zn Zn1 0.40268(7) 0.18336(3) 0.23821(3) 0.0532(2) Uani d . 1 . .
    Cl Cl1 0.13446(17) 0.32198(10) 0.93392(9) 0.0761(4) Uani d . 1 . .
    S S1 0.80304(19) 0.18105(12) 0.08648(10) 0.0888(5) Uani d . 1 A .
    O O1 0.1863(9) 0.2376(4) 0.9693(3) 0.170(3) Uani d U 1 . .
    O O2 0.2281(6) 0.3965(4) 0.9651(3) 0.145(2) Uani d U 1 . .
    O O3 0.1346(6) 0.3155(3) 0.8524(2) 0.0975(14) Uani d U 1 . .
    O O4 -0.0172(5) 0.3397(4) 0.9480(3) 0.1246(19) Uani d . 1 . .
    N N1 0.2700(4) 0.3093(2) 0.2175(2) 0.0516(9) Uani d . 1 A .
    N N4 0.2661(4) 0.0604(3) 0.2040(2) 0.0547(10) Uani d . 1 A .
    N N5 0.5483(6) 0.1840(3) 0.1618(3) 0.0725(13) Uani d . 1 A .
    C C1 0.1666(6) 0.3311(4) 0.1535(3) 0.0640(13) Uani d . 1 . .
    H H1 0.1435 0.2853 0.1144 0.077 Uiso calc R 1 A .
    C C2 0.0928(6) 0.4194(4) 0.1434(3) 0.0724(15) Uani d . 1 A .
    H H2 0.0234 0.4328 0.0978 0.087 Uiso calc R 1 . .
    C C3 0.1231(7) 0.4857(4) 0.2009(4) 0.0762(16) Uani d . 1 . .
    H H3 0.0728 0.5447 0.1959 0.091 Uiso calc R 1 A .
    C C4 0.2296(6) 0.4645(3) 0.2672(3) 0.0673(14) Uani d . 1 A .
    H H4 0.2531 0.5097 0.3067 0.081 Uiso calc R 1 . .
    C C5 0.3015(6) 0.3754(3) 0.2744(3) 0.0524(11) Uani d . 1 . .
    C C6 0.4210(6) 0.3474(3) 0.3435(3) 0.0608(13) Uani d . 1 A .
    C C7 0.4484(8) 0.4109(4) 0.4138(3) 0.0881(19) Uani d . 1 . .
    H H7A 0.3514 0.4216 0.4320 0.132 Uiso calc R 1 A .
    H H7B 0.4902 0.4710 0.4003 0.132 Uiso calc R 1 . .
    H H7C 0.5212 0.3808 0.4543 0.132 Uiso calc R 1 . .
    N N2 0.4901(5) 0.2687(3) 0.3355(3) 0.0713(12) Uani d PD 0.59(3) A 1
    N N3 0.4830(4) 0.0850(3) 0.3273(2) 0.0537(10) Uani d PD 0.59(3) A 1
    C C8 0.573(2) 0.2217(8) 0.4079(7) 0.076(4) Uani d PDU 0.59(3) A 1
    H H8A 0.5077 0.2231 0.4481 0.092 Uiso calc PR 0.59(3) A 1
    H H8B 0.6691 0.2557 0.4272 0.092 Uiso calc PR 0.59(3) A 1
    C C9 0.6085(18) 0.1192(11) 0.3889(10) 0.073(6) Uani d PDU 0.59(3) A 1
    H H9A 0.7083 0.1159 0.3709 0.088 Uiso calc PR 0.59(3) A 1
    H H9B 0.6141 0.0795 0.4351 0.088 Uiso calc PR 0.59(3) A 1
    N N2' 0.4901(5) 0.2687(3) 0.3355(3) 0.0713(12) Uani d PD 0.41(3) A 2
    N N3' 0.4830(4) 0.0850(3) 0.3273(2) 0.0537(10) Uani d PD 0.41(3) A 2
    C C8' 0.6313(16) 0.2226(10) 0.3782(13) 0.058(5) Uani d PDU 0.41(3) A 2
    H H8'A 0.6739 0.2587 0.4247 0.070 Uiso calc PR 0.41(3) A 2
    H H8'B 0.7109 0.2158 0.3456 0.070 Uiso calc PR 0.41(3) A 2
    C C9' 0.571(3) 0.1262(15) 0.3990(8) 0.058(6) Uani d PDU 0.41(3) A 2
    H H9'A 0.6570 0.0846 0.4201 0.070 Uiso calc PR 0.41(3) A 2
    H H9'B 0.5035 0.1335 0.4379 0.070 Uiso calc PR 0.41(3) A 2
    C C10 0.4124(6) 0.0058(3) 0.3271(3) 0.0531(12) Uani d . 1 . .
    C C11 0.4348(8) -0.0665(4) 0.3924(3) 0.0878(19) Uani d . 1 A .
    H H11A 0.5251 -0.0497 0.4299 0.132 Uiso calc R 1 . .
    H H11B 0.4493 -0.1290 0.3716 0.132 Uiso calc R 1 . .
    H H11C 0.3442 -0.0670 0.4174 0.132 Uiso calc R 1 . .
    C C12 0.2956(5) -0.0134(3) 0.2555(3) 0.0518(11) Uani d . 1 A .
    C C13 0.2222(6) -0.1010(4) 0.2399(3) 0.0714(15) Uani d . 1 . .
    H H13 0.2424 -0.1509 0.2756 0.086 Uiso calc R 1 A .
    C C14 0.1198(7) -0.1136(4) 0.1718(4) 0.089(2) Uani d . 1 A .
    H H14 0.0677 -0.1716 0.1614 0.107 Uiso calc R 1 . .
    C C15 0.0947(7) -0.0406(5) 0.1193(4) 0.093(2) Uani d . 1 . .
    H H15 0.0289 -0.0491 0.0717 0.112 Uiso calc R 1 A .
    C C16 0.1684(6) 0.0465(4) 0.1376(3) 0.0775(16) Uani d . 1 A .
    H H16 0.1487 0.0968 0.1022 0.093 Uiso calc R 1 . .
    C C17 0.6548(7) 0.1821(3) 0.1302(3) 0.0544(12) Uani d . 1 . .
loop_
    _atom_site_aniso_label
    _atom_site_aniso_U_11
    _atom_site_aniso_U_22
    _atom_site_aniso_U_33
    _atom_site_aniso_U_12
    _atom_site_aniso_U_13
    _atom_site_aniso_U_23
    Zn1 0.0591(4) 0.0415(3) 0.0582(4) -0.0002(3) 0.0079(3) 0.0004(2)
    Cl1 0.0691(9) 0.0799(10) 0.0767(9) -0.0045(8) 0.0053(7) -0.0098(8)
    S1 0.0678(10) 0.1090(13) 0.0936(12) 0.0072(9) 0.0252(9) 0.0140(9)
    O1 0.247(6) 0.129(4) 0.128(4) 0.090(4) 0.019(4) 0.038(4)
    O2 0.128(4) 0.170(5) 0.139(4) -0.084(4) 0.031(3) -0.071(4)
    O3 0.117(3) 0.115(3) 0.063(2) -0.004(3) 0.023(2) -0.015(2)
    O4 0.054(3) 0.207(6) 0.119(4) 0.000(3) 0.031(3) -0.013(3)
    N1 0.058(2) 0.045(2) 0.052(2) 0.0013(18) 0.0111(18) 0.0031(17)
    N4 0.050(2) 0.050(2) 0.062(2) 0.0005(18) 0.0044(19) -0.0043(19)
    N5 0.088(3) 0.055(3) 0.080(3) 0.003(2) 0.032(3) 0.009(2)
    C1 0.072(3) 0.062(3) 0.057(3) 0.003(3) 0.009(3) 0.001(2)
    C2 0.077(4) 0.062(3) 0.077(4) 0.018(3) 0.008(3) 0.017(3)
    C3 0.085(4) 0.058(3) 0.088(4) 0.022(3) 0.017(3) 0.013(3)
    C4 0.076(4) 0.043(3) 0.086(4) 0.001(3) 0.024(3) -0.005(3)
    C5 0.057(3) 0.045(3) 0.058(3) -0.009(2) 0.018(2) 0.001(2)
    C6 0.068(3) 0.043(3) 0.069(3) -0.012(2) 0.002(3) -0.001(2)
    C7 0.115(5) 0.061(3) 0.079(4) -0.008(3) -0.009(3) -0.017(3)
    N2 0.064(3) 0.053(3) 0.088(3) -0.001(2) -0.015(2) -0.004(2)
    N3 0.055(2) 0.049(2) 0.055(2) -0.0005(19) 0.0049(18) -0.0021(18)
    C8 0.073(8) 0.071(6) 0.080(7) -0.002(5) -0.002(6) -0.008(5)
    C9 0.080(9) 0.063(8) 0.071(8) 0.004(6) -0.003(6) -0.007(5)
    N2' 0.064(3) 0.053(3) 0.088(3) -0.001(2) -0.015(2) -0.004(2)
    N3' 0.055(2) 0.049(2) 0.055(2) -0.0005(19) 0.0049(18) -0.0021(18)
    C8' 0.044(7) 0.058(7) 0.069(8) -0.001(6) 0.001(6) -0.010(6)
    C9' 0.068(9) 0.051(9) 0.051(8) 0.005(7) -0.003(7) 0.004(6)
    C10 0.065(3) 0.039(2) 0.057(3) 0.008(2) 0.017(2) 0.000(2)
    C11 0.129(6) 0.055(3) 0.076(4) -0.006(3) 0.008(4) 0.009(3)
    C12 0.048(3) 0.043(3) 0.068(3) 0.004(2) 0.020(2) -0.007(2)
    C13 0.065(4) 0.050(3) 0.098(4) -0.007(3) 0.013(3) -0.006(3)
    C14 0.076(4) 0.058(4) 0.129(6) -0.015(3) 0.001(4) -0.021(4)
    C15 0.077(4) 0.085(5) 0.104(5) -0.011(4) -0.023(4) -0.023(4)
    C16 0.071(4) 0.069(4) 0.084(4) 0.001(3) -0.011(3) -0.004(3)
    C17 0.065(3) 0.038(2) 0.058(3) 0.001(2) 0.002(3) 0.007(2)
_geom_special_details
;
All e.s.d.'s (except the e.s.d. in the dihedral angle between two l.s. planes)
are estimated using the full covariance matrix. The cell e.s.d.'s are taken
into account individually in the estimation of e.s.d.'s in distances, angles
and torsion angles; correlations between e.s.d.'s in cell parameters are only
used when they are defined by crystal symmetry. An approximate (isotropic)
treatment of cell e.s.d.'s is used for estimating e.s.d.'s involving l.s.
planes.
;
loop_
    _geom_bond_atom_site_label_1
    _geom_bond_atom_site_label_2
    _geom_bond_site_symmetry_2
    _geom_bond_distance
    _geom_bond_publ_flag
    Zn1 N5 . 1.982(5) y
    Zn1 N3 . 2.099(4) y
    Zn1 N1 . 2.100(4) y
    Zn1 N2 . 2.102(4) y
    Zn1 N4 . 2.115(4) y
    Cl1 O1 . 1.370(5) ?
    Cl1 O2 . 1.374(4) ?
    Cl1 O4 . 1.401(4) ?
    Cl1 O3 . 1.419(4) ?
    S1 C17 . 1.601(6) ?
    N1 C1 . 1.340(6) ?
    N1 C5 . 1.347(5) ?
    N4 C16 . 1.327(6) ?
    N4 C12 . 1.359(6) ?
    N5 C17 . 1.153(7) ?
    C1 C2 . 1.387(7) ?
    C1 H1 . 0.9300 ?
    C2 C3 . 1.355(7) ?
    C2 H2 . 0.9300 ?
    C3 C4 . 1.382(7) ?
    C3 H3 . 0.9300 ?
    C4 C5 . 1.388(6) ?
    C4 H4 . 0.9300 ?
    C5 C6 . 1.501(7) ?
    C6 N2 . 1.271(6) ?
    C6 C7 . 1.495(7) ?
    C7 H7A . 0.9600 ?
    C7 H7B . 0.9600 ?
    C7 H7C . 0.9600 ?
    N2 C8 . 1.492(8) ?
    N3 C10 . 1.264(5) ?
    N3 C9 . 1.472(8) ?
    C8 C9 . 1.513(10) ?
    C8 H8A . 0.9700 ?
    C8 H8B . 0.9700 ?
    C9 H9A . 0.9700 ?
    C9 H9B . 0.9700 ?
    C8' C9' . 1.512(10) ?
    C8' H8'A . 0.9700 ?
    C8' H8'B . 0.9700 ?
    C9' H9'A . 0.9700 ?
    C9' H9'B . 0.9700 ?
    C10 C12 . 1.492(6) ?
    C10 C11 . 1.508(7) ?
    C11 H11A . 0.9600 ?
    C11 H11B . 0.9600 ?
    C11 H11C . 0.9600 ?
    C12 C13 . 1.385(6) ?
    C13 C14 . 1.368(8) ?
    C13 H13 . 0.9300 ?
    C14 C15 . 1.360(8) ?
    C14 H14 . 0.9300 ?
    C15 C16 . 1.387(7) ?
    C15 H15 . 0.9300 ?
    C16 H16 . 0.9300 ?
loop_
    _geom_angle_atom_site_label_1
    _geom_angle_atom_site_label_2
    _geom_angle_atom_site_label_3
    _geom_angle_site_symmetry_1
    _geom_angle_site_symmetry_3
    _geom_angle
    _geom_angle_publ_flag
    N5 Zn1 N3 . . 109.08(17) y
    N5 Zn1 N1 . . 105.95(16) y
    N3 Zn1 N1 . . 141.17(14) y
    N5 Zn1 N2 . . 110.56(19) y
    N3 Zn1 N2 . . 75.37(15) y
    N1 Zn1 N2 . . 77.12(15) y
    N5 Zn1 N4 . . 101.91(17) y
    N3 Zn1 N4 . . 77.11(14) y
    N1 Zn1 N4 . . 111.48(15) y
    N2 Zn1 N4 . . 142.71(17) y
    O1 Cl1 O2 . . 110.3(5) ?
    O1 Cl1 O4 . . 108.8(4) ?
    O2 Cl1 O4 . . 108.0(3) ?
    O1 Cl1 O3 . . 109.7(3) ?
    O2 Cl1 O3 . . 110.0(3) ?
    O4 Cl1 O3 . . 110.1(3) ?
    C1 N1 C5 . . 118.6(4) ?
    C1 N1 Zn1 . . 127.1(3) ?
    C5 N1 Zn1 . . 114.2(3) ?
    C16 N4 C12 . . 118.9(4) ?
    C16 N4 Zn1 . . 127.5(4) ?
    C12 N4 Zn1 . . 113.3(3) ?
    C17 N5 Zn1 . . 166.6(5) ?
    N1 C1 C2 . . 122.5(5) ?
    N1 C1 H1 . . 118.7 ?
    C2 C1 H1 . . 118.7 ?
    C3 C2 C1 . . 119.1(5) ?
    C3 C2 H2 . . 120.5 ?
    C1 C2 H2 . . 120.5 ?
    C2 C3 C4 . . 119.2(5) ?
    C2 C3 H3 . . 120.4 ?
    C4 C3 H3 . . 120.4 ?
    C3 C4 C5 . . 119.7(5) ?
    C3 C4 H4 . . 120.1 ?
    C5 C4 H4 . . 120.1 ?
    N1 C5 C4 . . 121.0(5) ?
    N1 C5 C6 . . 115.9(4) ?
    C4 C5 C6 . . 123.1(5) ?
    N2 C6 C7 . . 126.1(5) ?
    N2 C6 C5 . . 114.4(4) ?
    C7 C6 C5 . . 119.5(5) ?
    C6 C7 H7A . . 109.5 ?
    C6 C7 H7B . . 109.5 ?
    H7A C7 H7B . . 109.5 ?
    C6 C7 H7C . . 109.5 ?
    H7A C7 H7C . . 109.5 ?
    H7B C7 H7C . . 109.5 ?
    C6 N2 C8 . . 117.1(7) ?
    C6 N2 Zn1 . . 117.7(3) ?
    C8 N2 Zn1 . . 119.2(5) ?
    C10 N3 C9 . . 125.9(9) ?
    C10 N3 Zn1 . . 118.0(3) ?
    C9 N3 Zn1 . . 115.9(8) ?
    N2 C8 C9 . . 108.5(11) ?
    N2 C8 H8A . . 110.0 ?
    C9 C8 H8A . . 110.0 ?
    N2 C8 H8B . . 110.0 ?
    C9 C8 H8B . . 110.0 ?
    H8A C8 H8B . . 108.4 ?
    N3 C9 C8 . . 108.2(9) ?
    N3 C9 H9A . . 110.1 ?
    C8 C9 H9A . . 110.1 ?
    N3 C9 H9B . . 110.1 ?
    C8 C9 H9B . . 110.1 ?
    H9A C9 H9B . . 108.4 ?
    C9' C8' H8'A . . 111.3 ?
    C9' C8' H8'B . . 111.3 ?
    H8'A C8' H8'B . . 109.2 ?
    C8' C9' H9'A . . 110.2 ?
    C8' C9' H9'B . . 110.2 ?
    H9'A C9' H9'B . . 108.5 ?
    N3 C10 C12 . . 114.9(4) ?
    N3 C10 C11 . . 125.6(5) ?
    C12 C10 C11 . . 119.4(4) ?
    C10 C11 H11A . . 109.5 ?
    C10 C11 H11B . . 109.5 ?
    H11A C11 H11B . . 109.5 ?
    C10 C11 H11C . . 109.5 ?
    H11A C11 H11C . . 109.5 ?
    H11B C11 H11C . . 109.5 ?
    N4 C12 C13 . . 120.8(4) ?
    N4 C12 C10 . . 116.0(4) ?
    C13 C12 C10 . . 123.2(4) ?
    C14 C13 C12 . . 119.6(5) ?
    C14 C13 H13 . . 120.2 ?
    C12 C13 H13 . . 120.2 ?
    C15 C14 C13 . . 119.4(5) ?
    C15 C14 H14 . . 120.3 ?
    C13 C14 H14 . . 120.3 ?
    C14 C15 C16 . . 119.2(5) ?
    C14 C15 H15 . . 120.4 ?
    C16 C15 H15 . . 120.4 ?
    N4 C16 C15 . . 122.0(5) ?
    N4 C16 H16 . . 119.0 ?
    C15 C16 H16 . . 119.0 ?
    N5 C17 S1 . . 179.2(5) ?
