# Supplementary material for: {N,N′-Bis[1-(2-pyrid­yl)ethyl­idene]ethane-1,2-diamine-κ4 N,N′,N′′,N′′′}(thio­cyanato-κN)zinc(II) perchlorate
Source: Acta Crystallogr Sect E Struct Rep Online. 2010 Jun 16;66(Pt 7):m778–9. doi: 10.1107/S1600536810021628 (PMC3006726; doi:10.1107/S1600536810021628)
Supplement: Supplementary file 2 [file e-66-0m778-Isup2.hkl]

# 
# h,k,l, Fc-squared, Fo-squared, sigma(Fo-squared) and status flag 
# 
data_I
_shelx_title ' P21c in P2(1)/c' 
_shelx_refln_list_code          4 
_shelx_F_calc_maximum      208.90 
_exptl_crystal_F_000      1000.00 
_reflns_d_resolution_high  0.7828 
 
loop_ 
 _symmetry_equiv_pos_as_xyz 
 'x, y, z' 
 '-x, y+1/2, -z+1/2' 
 '-x, -y, -z' 
 'x, -y-1/2, z-1/2' 
 
_cell_length_a     8.6850 
_cell_length_b    13.9630 
_cell_length_c    17.3740 
_cell_angle_alpha  90.000 
_cell_angle_beta   99.690 
_cell_angle_gamma  90.000 
 
_shelx_F_squared_multiplier     1.000 
 
loop_ 
 _refln_index_h 
 _refln_index_k 
 _refln_index_l 
 _refln_F_squared_calc 
 _refln_F_squared_meas 
 _refln_F_squared_sigma 
 _refln_observed_status 
   1   0   0    10662.93    11839.86    301.99 o 
   2   0   0      338.92      487.72     17.06 o 
   3   0   0    14984.15    14896.53    302.53 o 
   4   0   0     3267.40     3108.00    119.25 o 
   5   0   0     3004.37     3123.60    167.35 o 
   6   0   0     1023.10      886.18     45.38 o 
   7   0   0     1032.74     1005.31    152.95 o 
   8   0   0      117.36       73.09     28.62 o 
   9   0   0       78.86       94.99     31.26 o 
  10   0   0      248.26      171.84     44.27 o 
   1   1   0    16105.09    17186.61    311.09 o 
   2   1   0       38.19       18.87      6.45 o 
   3   1   0     4759.72     4881.53     73.90 o 
   4   1   0     1374.14     1245.81     33.53 o 
   5   1   0      142.51      100.85      9.56 o 
   6   1   0      786.36      775.23     35.20 o 
   7   1   0     1638.44     1593.86    125.69 o 
   8   1   0     1101.85      630.55     70.12 o 
   9   1   0        1.00       -7.73     17.97 o 
  10   1   0        0.08       21.28     20.36 o 
   0   2   0    12323.72    13499.23    307.80 o 
   1   2   0     2609.16     2965.17     53.60 o 
   2   2   0      396.23      456.49     19.08 o 
   3   2   0      603.68      523.51     16.68 o 
   4   2   0     2281.22     2225.42     42.82 o 
   5   2   0     2713.97     2734.40     61.30 o 
   6   2   0       21.32       22.64     12.31 o 
   7   2   0       79.49      105.18     18.51 o 
   8   2   0       23.09       21.07     20.71 o 
   9   2   0       42.87       22.95     19.14 o 
  10   2   0       18.55        0.28     22.21 o 
   1   3   0       55.76       67.74     10.84 o 
   2   3   0       38.43       37.08      6.78 o 
   3   3   0     1804.62     1751.48     35.82 o 
   4   3   0       58.22       28.68      9.00 o 
   5   3   0      172.28      173.33     25.38 o 
   6   3   0       10.68        0.64     11.26 o 
   7   3   0      238.81      213.53     22.12 o 
   8   3   0       81.04       96.03     19.67 o 
   9   3   0        1.20        8.72     18.67 o 
  10   3   0       19.01        0.72     28.35 o 
   0   4   0     2631.96     2493.85     65.35 o 
   1   4   0        0.35        8.52      4.90 o 
   2   4   0       81.30       97.79      6.87 o 
   3   4   0        9.32        7.87      6.17 o 
   4   4   0        1.34       -7.38      8.50 o 
   5   4   0      175.67      155.24     14.23 o 
   6   4   0       21.17       17.75     11.78 o 
   7   4   0       11.12       -7.50     14.56 o 
   8   4   0        0.46       28.05     16.57 o 
   9   4   0       17.52       21.96     29.09 o 
  10   4   0        0.82      -22.31     26.29 o 
   1   5   0        3.05       12.88      5.30 o 
   2   5   0     2357.00     2945.12     48.38 o 
   3   5   0     4128.35     4098.08     65.21 o 
   4   5   0        8.95        0.75      5.59 o 
   5   5   0      259.51      247.42     16.39 o 
   6   5   0      122.43      136.39     15.62 o 
   7   5   0      408.28      462.06     47.84 o 
   8   5   0      315.25      353.69     41.29 o 
   9   5   0       40.47       27.30     27.53 o 
  10   5   0        8.52       57.27     29.84 o 
   0   6   0    13631.02    12893.69    264.38 o 
   1   6   0       33.63       58.25      7.97 o 
   2   6   0       96.64      126.50      8.92 o 
   3   6   0      137.86      229.50     11.46 o 
   4   6   0     4913.30     4914.67     89.25 o 
   5   6   0     2266.42     2290.91     49.98 o 
   6   6   0      222.23      251.05     19.13 o 
   7   6   0      802.90      854.64     35.61 o 
   8   6   0        0.65       36.93     26.66 o 
   9   6   0       24.33       15.82     27.65 o 
  10   6   0       42.82      105.62     35.26 o 
   1   7   0     3815.67     3688.16     64.14 o 
   2   7   0      473.33      528.05     16.05 o 
   3   7   0     4675.80     3973.93     65.52 o 
   4   7   0     1308.01     1393.03     34.93 o 
   5   7   0      268.11      268.56     27.47 o 
   6   7   0        5.71       11.19     12.48 o 
   7   7   0     1549.43     1800.57     62.33 o 
   8   7   0      760.89      843.52    129.27 o 
   9   7   0        0.77       64.65     34.70 o 
  10   7   0       29.13       66.54     39.96 o 
   0   8   0    14387.83    13573.82    281.35 o 
   1   8   0      646.58      635.40     19.90 o 
   2   8   0       61.93       61.77     10.27 o 
   3   8   0      361.81      449.18     23.18 o 
   4   8   0     1629.22     1542.32     41.50 o 
   5   8   0     1324.98     1303.84     43.27 o 
   6   8   0      241.66      218.81     20.44 o 
   7   8   0       83.10      100.78     25.11 o 
   8   8   0       19.08       52.43     34.90 o 
   9   8   0       45.86      -15.28     32.72 o 
   1   9   0      564.62      570.74     21.84 o 
   2   9   0      555.26      579.58     22.42 o 
   3   9   0     2153.47     2057.24     43.71 o 
   4   9   0       28.03       29.52     12.29 o 
   5   9   0        0.92       10.74     13.49 o 
   6   9   0       25.93       -0.54     21.17 o 
   7   9   0      375.56      419.97     43.52 o 
   8   9   0      237.86      243.27     54.88 o 
   9   9   0        0.79       -2.62     63.22 o 
   0  10   0     2211.84     2104.32     69.34 o 
   1  10   0      605.72      614.51     24.22 o 
   2  10   0       15.96        0.93     10.17 o 
   3  10   0        0.48       13.26     10.29 o 
   4  10   0      260.16      305.21     22.64 o 
   5  10   0      105.94      149.79     27.91 o 
   6  10   0       84.21       88.50     27.13 o 
   7  10   0       12.69      -12.26     22.37 o 
   8  10   0        1.67       30.31     25.92 o 
   9  10   0        5.32       28.63     66.06 o 
   1  11   0       64.29       61.74     20.47 o 
   2  11   0       68.14       73.36     13.77 o 
   3  11   0       11.68        6.44     18.35 o 
   4  11   0        2.77       -0.63     20.59 o 
   5  11   0        4.66       28.45     26.04 o 
   6  11   0       20.15       29.89     25.82 o 
   7  11   0        0.50       13.13     24.57 o 
   8  11   0        0.07      -17.29     25.95 o 
   0  12   0      900.02      889.95     44.63 o 
   1  12   0      179.72      194.36     27.95 o 
   2  12   0      176.17      193.66     17.90 o 
   3  12   0      117.03      101.36     25.25 o 
   4  12   0       90.98      179.46     51.61 o 
   5  12   0       49.57       10.59     24.40 o 
   6  12   0        0.77        9.20     25.53 o 
   7  12   0        2.53      -37.18     24.79 o 
   8  12   0        0.02        2.94     28.25 o 
   1  13   0       82.63      109.99     29.59 o 
   2  13   0       78.33       70.65     15.89 o 
   3  13   0     1141.60     1179.86    140.87 o 
   4  13   0      317.21      324.41     35.40 o 
   5  13   0        3.00       -1.81     24.44 o 
   6  13   0        0.31       18.90     40.25 o 
   7  13   0       82.35      140.91     61.09 o 
   0  14   0     1435.68     1405.80     60.54 o 
   1  14   0       47.65       52.62     16.06 o 
   2  14   0       17.02       11.29     23.12 o 
   3  14   0       15.38      -22.61     23.10 o 
   4  14   0      184.09      248.01     52.09 o 
   5  14   0      183.69      150.00     32.63 o 
   6  14   0       44.80        7.99     27.61 o 
   1  15   0      189.60      206.27     28.64 o 
   2  15   0      211.34      211.59     33.16 o 
   3  15   0       18.32       40.22     28.31 o 
   4  15   0       13.74      -35.65     23.77 o 
   5  15   0        0.58       28.74     28.45 o 
   0  16   0      631.68      532.25     64.87 o 
   1  16   0      216.03      206.77     27.29 o 
   2  16   0        1.27       17.01     27.38 o 
   3  16   0       53.98       54.12     29.32 o 
   4  16   0      147.68      163.97     34.70 o 
   1  17   0       44.04      133.54     48.30 o 
   2  17   0       32.88       61.63     28.51 o 
   3  17   0       64.04       68.52     79.32 o 
 -10   1   1        0.03        8.83     19.43 o 
  -9   1   1       10.89       18.05     19.42 o 
  -8   1   1       21.92       15.07     16.54 o 
  -7   1   1      621.02      594.34     81.13 o 
  -6   1   1       15.67       -5.31     12.54 o 
  -5   1   1       23.51       60.79      8.34 o 
  -4   1   1      226.10      248.89     16.26 o 
  -3   1   1      713.42      661.99     20.88 o 
  -2   1   1     2703.90     2966.53     51.34 o 
  -1   1   1     1144.60     1250.15     28.62 o 
   1   1   1     2664.83     2585.14     43.53 o 
   2   1   1        6.77        2.06     11.92 o 
   3   1   1     1001.17     1080.19     21.40 o 
   4   1   1      544.70      493.91     17.93 o 
   5   1   1        0.05      -10.84      7.23 o 
   6   1   1        4.18        9.43     11.64 o 
   7   1   1       47.40       28.32     23.72 o 
   8   1   1      439.78      478.66     31.32 o 
   9   1   1        2.85       19.15     18.74 o 
  10   1   1        4.31       16.73     21.80 o 
 -10   2   1       31.14       54.19     28.19 o 
  -9   2   1       65.90       42.90     19.67 o 
  -8   2   1       13.00        4.85     16.30 o 
  -7   2   1       45.56       54.25     17.03 o 
  -6   2   1      312.27      291.62     17.63 o 
  -5   2   1      835.41      856.87     26.16 o 
  -4   2   1     3154.53     3041.25     56.96 o 
  -3   2   1      623.08      776.33     19.81 o 
  -2   2   1    27346.95    28906.15    455.14 o 
  -1   2   1       53.90       40.42      6.56 o 
   0   2   1     4737.07     5245.53     81.00 o 
   1   2   1    25013.12    26642.52    377.20 o 
   2   2   1     5531.58     5129.78     81.22 o 
   3   2   1      379.36      413.91     13.30 o 
   4   2   1     1024.50     1120.71     23.63 o 
   5   2   1     5826.67     5634.62     99.50 o 
   6   2   1        5.01       -5.64     10.94 o 
   7   2   1       60.23       55.03     18.74 o 
   8   2   1      253.48      204.07     24.10 o 
   9   2   1      126.44      157.13     24.79 o 
  10   2   1       21.18       50.65     24.61 o 
 -10   3   1      154.29      152.08     33.86 o 
  -9   3   1        1.62        1.77     35.35 o 
  -8   3   1       19.54       33.69     16.59 o 
  -7   3   1     3775.98     3891.25     98.07 o 
  -6   3   1       99.27      102.99     13.37 o 
  -5   3   1       32.73       32.67      9.64 o 
  -4   3   1      340.53      419.32     17.08 o 
  -3   3   1     6776.32     6031.60    101.68 o 
  -2   3   1       30.37       59.42      7.08 o 
  -1   3   1    10122.94    11257.79    161.63 o 
   0   3   1      936.22      769.28     16.69 o 
   1   3   1     4913.90     4424.76     70.91 o 
   2   3   1      254.72      271.16     17.61 o 
   3   3   1     6240.11     7052.21    105.71 o 
   4   3   1     1888.17     1528.60     29.69 o 
   5   3   1     1453.50     1609.12     47.26 o 
   6   3   1      408.63      410.28     21.90 o 
   7   3   1      389.37      403.25     37.12 o 
   8   3   1      783.27      914.75    113.54 o 
   9   3   1        0.78       12.29     18.59 o 
  10   3   1        1.64      -20.41     19.64 o 
 -10   4   1      140.64      130.23     71.54 o 
  -9   4   1       17.29       23.66     26.21 o 
  -8   4   1        4.89       25.31     16.87 o 
  -7   4   1      206.15      236.69     22.40 o 
  -6   4   1     1894.63     1916.57     47.70 o 
  -5   4   1     1077.47     1103.57     37.29 o 
  -4   4   1    14048.65    13727.26    223.69 o 
  -3   4   1       34.04       57.24      5.70 o 
  -2   4   1     6337.78     5972.88     89.21 o 
  -1   4   1     1808.88     1653.43     28.34 o 
   0   4   1    27339.63    28432.61    426.86 o 
   1   4   1    15493.73    15827.83    240.92 o 
   2   4   1       27.89      143.53      7.95 o 
   3   4   1      183.75      345.13     24.65 o 
   4   4   1     2634.42     2681.49     46.49 o 
   5   4   1     6859.20     6861.37    144.48 o 
   6   4   1      503.25      430.70     22.63 o 
   7   4   1        3.18       13.64     16.19 o 
   8   4   1        1.30       29.64     18.42 o 
   9   4   1        1.77       21.52     19.56 o 
  10   4   1      111.11       87.89     33.66 o 
 -10   5   1       52.91      103.95     44.70 o 
  -9   5   1      213.93      195.60     64.06 o 
  -8   5   1      289.44      220.16     78.90 o 
  -7   5   1     2099.36     2293.92     85.23 o 
  -6   5   1       46.19       37.87     12.53 o 
  -5   5   1       62.59       66.49     11.82 o 
  -4   5   1      424.55      430.47     29.88 o 
  -3   5   1     7227.08     6798.23    102.98 o 
  -2   5   1     7318.90     7496.93    112.04 o 
  -1   5   1      871.75      857.34     18.21 o 
   0   5   1      250.56      327.32     11.95 o 
   1   5   1     1242.18      866.36     20.51 o 
   2   5   1     4240.72     4828.25     79.30 o 
   3   5   1     7126.05     7893.18    119.05 o 
   4   5   1     1142.28      924.25     22.02 o 
   5   5   1      747.44      739.09     25.60 o 
   6   5   1       78.47       61.56     14.28 o 
   7   5   1       12.93       21.53     14.29 o 
   8   5   1     1183.47     1313.78     51.01 o 
   9   5   1      178.31      150.02     42.43 o 
  10   5   1        1.27       -6.25     27.68 o 
 -10   6   1       28.13       26.36     30.53 o 
  -9   6   1       38.88       43.62     28.51 o 
  -8   6   1        6.98       46.73     25.71 o 
  -7   6   1      202.73      236.18     30.11 o 
  -6   6   1      195.64      193.68     18.18 o 
  -5   6   1      623.91      609.98     32.51 o 
  -4   6   1     1707.68     1582.38     36.65 o 
  -3   6   1      288.92      334.40     19.78 o 
  -2   6   1      219.48      171.78      9.73 o 
  -1   6   1      431.05      403.59     15.29 o 
   0   6   1     5511.20     5538.36     90.39 o 
   1   6   1     2534.43     2686.84     48.71 o 
   2   6   1      225.15      166.74     10.00 o 
   3   6   1      117.65       90.27      8.73 o 
   4   6   1     1299.24     1359.06     28.99 o 
   5   6   1     1595.28     1501.97     38.35 o 
   6   6   1       64.20       60.16     14.64 o 
   7   6   1       65.93       58.28     15.65 o 
   8   6   1        2.78       20.92     20.30 o 
   9   6   1       10.19       17.20     26.89 o 
  10   6   1        4.96        6.43     34.75 o 
 -10   7   1        0.55      -11.15     31.68 o 
  -9   7   1        0.65       25.93     27.53 o 
  -8   7   1       24.28       17.72     25.66 o 
  -7   7   1        0.19        9.39     18.56 o 
  -6   7   1       32.54       33.01     13.79 o 
  -5   7   1       11.84        3.36     11.22 o 
  -4   7   1      122.69      138.72     13.31 o 
  -3   7   1       27.94       33.37      7.84 o 
  -2   7   1       87.78       95.79     11.49 o 
  -1   7   1      516.94      562.07     16.29 o 
   0   7   1       70.31       46.84      8.72 o 
   1   7   1       56.55       64.91      9.34 o 
   2   7   1       14.13       27.29      7.52 o 
   3   7   1       54.58       77.97      9.12 o 
   4   7   1      216.36      218.95     16.03 o 
   5   7   1        1.72        3.83     11.35 o 
   6   7   1        0.55      -13.04     11.97 o 
   7   7   1       32.63       21.67     15.24 o 
   8   7   1        9.29       21.20     31.27 o 
   9   7   1        1.07       34.25     33.91 o 
  -9   8   1        0.45       13.65     64.64 o 
  -8   8   1        0.70       -9.56     40.49 o 
  -7   8   1        0.05       11.80     20.34 o 
  -6   8   1       70.74       73.75     24.75 o 
  -5   8   1        0.63       -5.21     11.38 o 
  -4   8   1      180.73      241.36     16.10 o 
  -3   8   1       57.05       56.28      9.08 o 
  -2   8   1      136.00      161.40     11.09 o 
  -1   8   1      181.77      176.92     10.92 o 
   0   8   1      217.67      210.20     13.04 o 
   1   8   1      218.30      172.87     14.25 o 
   2   8   1        0.00        3.50      7.75 o 
   3   8   1      239.85      250.23     18.34 o 
   4   8   1        1.08        6.27     11.65 o 
   5   8   1      207.12      252.56     26.31 o 
   6   8   1        5.79        7.21     14.79 o 
   7   8   1        0.21       17.92     26.55 o 
   8   8   1        5.38       24.78     23.77 o 
   9   8   1        1.67       -2.83     33.99 o 
  -9   9   1        0.47       42.49     97.31 o 
  -8   9   1       34.72       62.93     26.89 o 
  -7   9   1      343.10      352.37     69.77 o 
  -6   9   1       96.50       56.76     22.53 o 
  -5   9   1      151.87      131.17     23.30 o 
  -4   9   1        1.15       10.53     11.65 o 
  -3   9   1     1790.72     1820.14     40.43 o 
  -2   9   1     1050.98     1101.00     30.95 o 
  -1   9   1       24.48       20.59      9.18 o 
   0   9   1       17.31       -2.07     13.35 o 
   1   9   1     1306.14     1237.38     32.44 o 
   2   9   1      163.06      191.07     14.02 o 
   3   9   1      328.94      318.12     31.29 o 
   4   9   1      207.88      243.09     19.89 o 
   5   9   1      302.72      337.78     23.42 o 
   6   9   1       61.25       36.77     23.03 o 
   7   9   1       28.79       -0.01     30.02 o 
   8   9   1      242.72      206.34     33.51 o 
   9   9   1        0.18       11.38     44.75 o 
  -9  10   1       11.84       49.30     66.06 o 
  -8  10   1        9.87       15.98     38.76 o 
  -7  10   1       82.73      105.92     26.82 o 
  -6  10   1      113.60      148.09     29.79 o 
  -5  10   1        7.15      -29.48     19.65 o 
  -4  10   1      733.45      834.40     46.51 o 
  -3  10   1        6.52       14.61     10.91 o 
  -2  10   1      558.59      573.88     23.61 o 
  -1  10   1       51.20       12.41     13.88 o 
   0  10   1     6074.47     6290.99    134.14 o 
   1  10   1     3434.04     3460.20     80.75 o 
   2  10   1      235.40      234.22     19.50 o 
   3  10   1       32.18       62.11     12.67 o 
   4  10   1       50.05       61.94     15.00 o 
   5  10   1      499.45      509.71     47.23 o 
   6  10   1       49.22        8.04     27.45 o 
   7  10   1        0.62       32.65     25.44 o 
   8  10   1       43.27       78.69     28.22 o 
  -8  11   1       36.10       -7.10     26.12 o 
  -7  11   1      388.33      441.62     43.62 o 
  -6  11   1       37.94       60.06     26.69 o 
  -5  11   1      199.46      201.63     30.91 o 
  -4  11   1      218.22      166.71     28.44 o 
  -3  11   1     2549.63     2545.05     86.67 o 
  -2  11   1     1810.30     1828.22     53.99 o 
  -1  11   1       34.77       36.18     12.87 o 
   0  11   1       78.33      102.60     14.67 o 
   1  11   1     1780.78     1782.92     45.08 o 
   2  11   1     1783.45     1831.82     46.04 o 
   3  11   1      549.57      646.13     54.08 o 
   4  11   1      736.09      749.73     34.67 o 
   5  11   1       57.78      129.68     58.01 o 
   6  11   1      139.19       57.08     56.11 o 
   7  11   1       96.71      115.97     31.48 o 
   8  11   1      219.84      263.29     96.84 o 
  -8  12   1        1.57      -16.65     26.85 o 
  -7  12   1       19.01       38.84     30.78 o 
  -6  12   1      102.49       77.12     28.93 o 
  -5  12   1      523.99      418.58     59.66 o 
  -4  12   1     1237.45     1144.19     57.82 o 
  -3  12   1       17.53       31.26     22.53 o 
  -2  12   1     1403.12     1513.62     50.16 o 
  -1  12   1      356.94      373.60     23.01 o 
   0  12   1     1261.20     1242.82     38.22 o 
   1  12   1     3503.46     3383.53     72.61 o 
   2  12   1      462.49      460.16     24.30 o 
   3  12   1       35.06       24.79     18.34 o 
   4  12   1      372.07      406.39     37.82 o 
   5  12   1      766.31      771.50    127.85 o 
   6  12   1       21.60       23.00     25.82 o 
   7  12   1        3.21      -14.68     54.46 o 
  -7  13   1      123.13      136.84     34.82 o 
  -6  13   1       31.57       21.48     26.90 o 
  -5  13   1       13.45       25.79     27.46 o 
  -4  13   1      235.14      190.43     31.73 o 
  -3  13   1      822.21      900.86     86.18 o 
  -2  13   1       31.15       26.40     20.23 o 
  -1  13   1       34.55       36.73     18.52 o 
   0  13   1       50.65       43.83     14.96 o 
   1  13   1       45.72       78.77     19.33 o 
   2  13   1       45.18       33.18     18.52 o 
   3  13   1      726.96      714.46     47.26 o 
   4  13   1       99.60      140.98     29.39 o 
   5  13   1       37.23        0.76     24.69 o 
   6  13   1       23.50       35.36     28.93 o 
   7  13   1       44.40       82.17     34.80 o 
  -6  14   1       27.61      -11.84     27.12 o 
  -5  14   1       52.35      102.67     30.95 o 
  -4  14   1       54.15       45.25     25.96 o 
  -3  14   1        4.75      -13.65     23.32 o 
  -2  14   1        3.49        8.90     21.89 o 
  -1  14   1       76.53       49.54     20.51 o 
   0  14   1      359.39      359.93     25.55 o 
   1  14   1       49.46       45.85     22.96 o 
   2  14   1       18.04       22.83     19.07 o 
   3  14   1        1.58       25.01     25.55 o 
   4  14   1       32.29       -7.55     24.55 o 
   5  14   1       53.53       20.20     32.20 o 
   6  14   1       13.68      -29.25     27.12 o 
  -5  15   1        1.94       23.38     42.38 o 
  -4  15   1       20.91       52.88     29.73 o 
  -3  15   1        5.92      -30.92     22.52 o 
  -2  15   1       54.53       63.98     27.46 o 
  -1  15   1       32.99       44.78     19.82 o 
   0  15   1       17.57       27.84     19.01 o 
   1  15   1       14.42       16.69     27.87 o 
   2  15   1        1.11       -2.90     23.91 o 
   3  15   1        0.02      -32.35     23.18 o 
   4  15   1        5.54      -16.95     25.53 o 
   5  15   1       10.00       65.04     36.70 o 
  -4  16   1       60.92       64.75     31.25 o 
  -3  16   1       38.18       46.45     27.24 o 
  -2  16   1        1.73        5.41     26.61 o 
  -1  16   1        2.51       16.12     20.12 o 
   0  16   1       95.72       78.96     35.52 o 
   1  16   1       43.40       46.99     28.03 o 
   2  16   1        9.09       19.30     25.82 o 
   3  16   1       23.31       44.76     36.46 o 
   4  16   1       59.24      100.35     65.35 o 
  -3  17   1      132.77      130.69     34.59 o 
  -2  17   1       80.66       90.13     53.04 o 
  -1  17   1       58.26       53.44     33.62 o 
   0  17   1        0.19       65.94     30.46 o 
   1  17   1       80.79      109.86     45.93 o 
   2  17   1       50.38       59.19     46.41 o 
   3  17   1       85.32       33.61     30.12 o 
 -11   0   2       19.09       -9.47     65.82 o 
 -10   0   2      262.75      347.19     42.18 o 
  -9   0   2      329.80      368.23     42.23 o 
  -8   0   2       67.37       20.59     23.02 o 
  -7   0   2     1353.90     1164.74    188.46 o 
  -6   0   2     4881.22     4172.08    608.72 o 
  -5   0   2      105.93      133.22     12.59 o 
  -4   0   2     9017.85     9352.08    194.34 o 
  -3   0   2     1509.70     1355.70     42.53 o 
  -2   0   2     2501.95     2695.37     65.63 o 
  -1   0   2    12317.61     7992.23    341.89 o 
   0   0   2    31014.58    31634.75    890.71 o 
   1   0   2    41828.93    44871.55    892.01 o 
   2   0   2      330.74      419.12     27.91 o 
   3   0   2     2429.22     2083.73     51.14 o 
   4   0   2     1635.90     1719.34     56.58 o 
   5   0   2      269.94      257.20     18.75 o 
   6   0   2     1886.21     1893.58    158.16 o 
   7   0   2       20.99        0.35     22.69 o 
   8   0   2      214.64      223.13     34.92 o 
   9   0   2      311.53      253.96     39.16 o 
  10   0   2       59.14       59.87     43.56 o 
 -11   1   2       84.66      139.74     55.66 o 
 -10   1   2        0.27       -4.94     24.73 o 
  -9   1   2      326.65      360.44     55.16 o 
  -8   1   2       41.59       29.86     16.82 o 
  -7   1   2     1071.09      538.61     88.79 o 
  -6   1   2      618.17      623.87     50.78 o 
  -5   1   2     3221.15     2761.91     96.81 o 
  -4   1   2      174.27      284.31     14.65 o 
  -3   1   2     5629.77     5476.97     91.11 o 
  -2   1   2    43248.38    44915.65    706.11 o 
  -1   1   2     3144.57     3343.74    129.61 o 
   0   1   2     3826.05     3439.05     60.63 o 
   1   1   2     3666.74     3679.29     55.14 o 
   2   1   2     3391.09     3127.07     49.22 o 
   3   1   2     1513.16     1827.25     32.49 o 
   4   1   2     1641.83     1794.41     33.76 o 
   5   1   2       69.10      101.14     15.35 o 
   6   1   2      875.43      914.29     34.98 o 
   7   1   2       12.27       19.97     17.32 o 
   8   1   2     1405.26     1216.77    122.00 o 
   9   1   2      137.90       96.54     22.77 o 
  10   1   2       17.97       51.75     21.51 o 
 -10   2   2       19.03       54.80     28.06 o 
  -9   2   2       70.00       59.56     20.49 o 
  -8   2   2       57.12       26.51     18.32 o 
  -7   2   2       53.41       38.30     17.50 o 
  -6   2   2     1296.40     1256.27     34.71 o 
  -5   2   2       89.88      107.38     11.31 o 
  -4   2   2     1120.39     1133.01     26.96 o 
  -3   2   2     1462.73     1175.84     25.63 o 
  -2   2   2    36565.17    38959.99    612.55 o 
  -1   2   2     1482.29     1539.83     32.24 o 
   0   2   2     1710.56     1707.49     28.92 o 
   1   2   2    31167.04    31221.01    441.91 o 
   2   2   2     1486.90     1411.50     25.66 o 
   3   2   2      748.03      628.86     16.53 o 
   4   2   2      637.57      738.54     18.92 o 
   5   2   2     2698.73     2778.19     49.31 o 
   6   2   2      155.17      162.46     16.20 o 
   7   2   2       10.02       14.36     17.11 o 
   8   2   2       59.27       93.22     20.99 o 
   9   2   2       91.83      133.81     23.70 o 
  10   2   2       21.12       41.64     22.04 o 
 -10   3   2       17.94       36.54     28.03 o 
  -9   3   2        7.21       44.17     26.28 o 
  -8   3   2        0.52        1.75     16.15 o 
  -7   3   2      148.55      150.88     36.65 o 
  -6   3   2      176.68      192.22     19.13 o 
  -5   3   2      187.44      173.78     13.30 o 
  -4   3   2      171.27      234.87     13.30 o 
  -3   3   2      397.01      384.18     20.58 o 
  -2   3   2      375.58      342.48      9.93 o 
  -1   3   2      289.93      314.34     11.08 o 
   0   3   2       82.79       92.68      8.11 o 
   1   3   2      941.45      931.81     18.64 o 
   2   3   2      835.86      845.32     18.38 o 
   3   3   2       77.71      124.18     18.32 o 
   4   3   2      647.98      729.09     19.33 o 
   5   3   2       18.93       15.50     11.12 o 
   6   3   2      339.99      398.56     23.36 o 
   7   3   2       23.86       15.42     16.70 o 
   8   3   2       28.23       15.39     18.20 o 
   9   3   2       54.80       33.06     19.94 o 
  10   3   2        0.60       15.83     20.87 o 
 -10   4   2        0.03       49.91     27.84 o 
  -9   4   2        0.01       -2.03     24.37 o 
  -8   4   2       51.20       65.98     25.81 o 
  -7   4   2        1.00       -8.56     13.64 o 
  -6   4   2       55.06       88.86     16.21 o 
  -5   4   2        4.56        8.28      9.15 o 
  -4   4   2      233.12      222.51     13.37 o 
  -3   4   2       24.98       26.42      6.79 o 
  -2   4   2       29.88       37.17      5.36 o 
  -1   4   2       33.01       36.85      5.20 o 
   0   4   2      301.81      266.16     11.74 o 
   1   4   2      280.03      245.62     10.44 o 
   2   4   2        8.88       10.52      5.77 o 
   3   4   2        0.08       -1.56      6.09 o 
   4   4   2      103.21      128.08     12.78 o 
   5   4   2       24.83       13.89     11.16 o 
   6   4   2       14.49       14.09     12.77 o 
   7   4   2       15.79       -5.53     19.12 o 
   8   4   2        0.07       22.65     17.68 o 
   9   4   2        1.46       19.36     19.24 o 
  10   4   2        0.36       33.79     21.61 o 
 -10   5   2        9.73       37.67     29.50 o 
  -9   5   2      181.80      185.14     43.75 o 
  -8   5   2       50.19       61.47     28.78 o 
  -7   5   2      435.33      495.34     30.83 o 
  -6   5   2      733.16      705.64     46.68 o 
  -5   5   2       65.36       56.12     10.96 o 
  -4   5   2        3.17        9.54     11.17 o 
  -3   5   2      262.41      277.88     11.06 o 
  -2   5   2     2262.91     2110.55     36.37 o 
  -1   5   2      349.97      299.21     10.92 o 
   0   5   2        1.92        7.68      5.47 o 
   1   5   2     3299.65     3212.87     55.62 o 
   2   5   2     2101.49     1970.62     35.52 o 
   3   5   2     1174.23     1389.74     28.42 o 
   4   5   2     1387.31     1274.45     27.63 o 
   5   5   2       38.30       29.52     11.85 o 
   6   5   2      182.78      222.58     18.39 o 
   7   5   2      349.27      415.72     29.12 o 
   8   5   2      239.47      279.16     44.97 o 
   9   5   2       99.03       79.06     22.03 o 
  10   5   2        4.62       67.59     30.71 o 
 -10   6   2      103.11       88.08     32.30 o 
  -9   6   2      136.42       69.11     29.90 o 
  -8   6   2       54.23       38.59     25.90 o 
  -7   6   2      101.82      107.07     21.06 o 
  -6   6   2     1253.64     1293.88     91.04 o 
  -5   6   2      520.00      519.51     27.09 o 
  -4   6   2     1723.01     1841.93     40.09 o 
  -3   6   2     1624.22     1537.70     29.78 o 
  -2   6   2     1068.22      890.61     22.36 o 
  -1   6   2      895.32      791.37     21.71 o 
   0   6   2     5301.37     5868.12     95.33 o 
   1   6   2    15258.09    14724.08    227.90 o 
   2   6   2      404.00      245.03     13.90 o 
   3   6   2      234.09      265.46     13.35 o 
   4   6   2     1074.52     1126.14     26.34 o 
   5   6   2     2641.55     2640.30     56.89 o 
   6   6   2      790.45      778.16     40.08 o 
   7   6   2      310.32      293.32     23.08 o 
   8   6   2        5.64       38.72     19.28 o 
   9   6   2       32.40       49.66     28.42 o 
  10   6   2        7.40       25.69     85.24 o 
 -10   7   2       26.80       28.64     35.99 o 
  -9   7   2      161.33      161.89     34.95 o 
  -8   7   2       33.39       53.06     26.95 o 
  -7   7   2     1183.07     1213.50     50.21 o 
  -6   7   2     1529.03     1527.13     76.55 o 
  -5   7   2     1500.07     1454.97     92.68 o 
  -4   7   2      933.15      964.80     27.20 o 
  -3   7   2      152.67      136.27      9.88 o 
  -2   7   2     3436.11     3102.26     52.11 o 
  -1   7   2      419.14      399.82     15.38 o 
   0   7   2     4372.73     4853.56     81.83 o 
   1   7   2    17278.60    17798.80    274.19 o 
   2   7   2      890.36      656.54     17.98 o 
   3   7   2     1146.48     1500.83     31.22 o 
   4   7   2     3589.20     3427.29     67.62 o 
   5   7   2        0.21        6.77     11.64 o 
   6   7   2      604.66      596.87     34.83 o 
   7   7   2      228.86      205.11     26.95 o 
   8   7   2      237.86      252.94     47.23 o 
   9   7   2       26.99       60.44     36.18 o 
  -9   8   2       38.74      101.21     37.86 o 
  -8   8   2        3.98       31.87     40.25 o 
  -7   8   2      167.60      185.52     28.04 o 
  -6   8   2     1399.77     1446.90     98.28 o 
  -5   8   2      511.98      529.62     50.92 o 
  -4   8   2      809.78      824.30     34.32 o 
  -3   8   2     1180.34     1154.22     26.03 o 
  -2   8   2     1157.24     1309.18     27.79 o 
  -1   8   2     1767.48     1712.76     36.09 o 
   0   8   2     2174.41     2230.44     55.56 o 
   1   8   2     6133.99     5587.34     94.55 o 
   2   8   2        5.02       -3.50      7.92 o 
   3   8   2       63.90       70.02     10.50 o 
   4   8   2       16.94        7.42     11.93 o 
   5   8   2     2207.84     2157.38     74.50 o 
   6   8   2      751.26      696.53     35.20 o 
   7   8   2       14.58       18.98     16.47 o 
   8   8   2      120.89       80.01     26.89 o 
   9   8   2      149.85      249.02     80.26 o 
  -9   9   2       35.54       54.30     52.80 o 
  -8   9   2       70.05       17.30     25.29 o 
  -7   9   2      228.60      229.44     50.28 o 
  -6   9   2        0.94      -25.85     17.23 o 
  -5   9   2      309.10      312.07     28.21 o 
  -4   9   2      167.27      149.90     21.51 o 
  -3   9   2     1069.31     1121.69     31.06 o 
  -2   9   2     2011.02     1959.81     44.60 o 
  -1   9   2       48.03       42.33     10.44 o 
   0   9   2      925.10      878.73     24.82 o 
   1   9   2     1578.35     1367.19     33.23 o 
   2   9   2     1747.40     1733.09     39.08 o 
   3   9   2       99.26      118.90     12.90 o 
   4   9   2      141.65      155.62     17.55 o 
   5   9   2       14.45       14.07     18.66 o 
   6   9   2      321.81      311.66     25.07 o 
   7   9   2       97.21      124.29     27.91 o 
   8   9   2      276.60      250.71     34.22 o 
   9   9   2       26.09       50.80     38.35 o 
  -9  10   2        5.03       14.21     40.72 o 
  -8  10   2        0.48       19.18     28.89 o 
  -7  10   2      127.41      139.77     30.95 o 
  -6  10   2      127.35      115.10     27.69 o 
  -5  10   2       48.52       63.17     31.02 o 
  -4  10   2      258.23      223.82     28.64 o 
  -3  10   2       40.39       46.95     21.17 o 
  -2  10   2      209.23      247.97     17.16 o 
  -1  10   2      148.22      125.55     16.61 o 
   0  10   2     1145.91     1092.27     32.47 o 
   1  10   2      870.76      912.32     29.89 o 
   2  10   2        4.41        8.87     10.66 o 
   3  10   2      128.12      145.99     14.73 o 
   4  10   2       43.34       60.09     15.08 o 
   5  10   2      173.13      162.99     21.39 o 
   6  10   2       74.86       58.67     23.86 o 
   7  10   2        0.74       -3.94     29.50 o 
   8  10   2        2.95        2.82     49.00 o 
  -8  11   2        2.12       -9.43     85.71 o 
  -7  11   2        4.32       43.40     41.20 o 
  -6  11   2       17.81        4.17     24.66 o 
  -5  11   2       15.43       88.01     25.68 o 
  -4  11   2        0.38      -30.54     20.36 o 
  -3  11   2       22.63       16.72     20.56 o 
  -2  11   2        6.41       11.08     15.86 o 
  -1  11   2        0.59       -4.33     11.55 o 
   0  11   2       65.00       51.56     16.30 o 
   1  11   2        8.34        5.86     11.21 o 
   2  11   2       33.53       28.42     12.75 o 
   3  11   2       31.41       21.44     14.78 o 
   4  11   2       15.91        8.41     14.70 o 
   5  11   2        3.05       12.66     16.80 o 
   6  11   2        3.39       23.07     51.38 o 
   7  11   2        2.13      -35.11     23.41 o 
   8  11   2        0.71       53.56     30.63 o 
  -8  12   2        1.00       50.10     30.33 o 
  -7  12   2        2.91       40.12     27.77 o 
  -6  12   2       56.52       50.49     27.37 o 
  -5  12   2       62.60      111.74     29.08 o 
  -4  12   2      292.82      261.20     84.52 o 
  -3  12   2      177.53      231.15     30.07 o 
  -2  12   2      103.75       99.46     19.20 o 
  -1  12   2       18.00       21.59     13.12 o 
   0  12   2       32.03       25.35     14.56 o 
   1  12   2      796.08      890.23     32.18 o 
   2  12   2      284.78      265.99     20.03 o 
   3  12   2       60.41       80.67     18.11 o 
   4  12   2        8.86       21.48     16.93 o 
   5  12   2       25.16       56.50     27.30 o 
   6  12   2        1.12       -2.57     23.94 o 
   7  12   2        1.45        9.95     28.59 o 
  -7  13   2       83.75       88.79     57.30 o 
  -6  13   2       78.43       78.35     30.30 o 
  -5  13   2       24.88       47.97     25.83 o 
  -4  13   2      233.19      179.07     36.46 o 
  -3  13   2      711.59      764.25     49.35 o 
  -2  13   2      315.20      353.76     27.75 o 
  -1  13   2        3.80        2.62     16.91 o 
   0  13   2        2.24       16.09     15.86 o 
   1  13   2       17.05       25.87     13.87 o 
   2  13   2      150.37      155.04     19.75 o 
   3  13   2      167.53      190.27     28.93 o 
   4  13   2       52.13       52.76     26.77 o 
   5  13   2       27.81       22.52     26.02 o 
   6  13   2       56.40       88.00     46.88 o 
   7  13   2       10.17      -12.15     28.38 o 
  -6  14   2      173.53      228.36     37.48 o 
  -5  14   2      128.79      115.72     31.89 o 
  -4  14   2       23.31      -10.07     23.78 o 
  -3  14   2        0.11      -31.13     20.75 o 
  -2  14   2      163.87      155.66     30.24 o 
  -1  14   2      247.24      273.62     27.18 o 
   0  14   2      406.10      416.49     29.98 o 
   1  14   2      494.92      481.20     31.80 o 
   2  14   2        2.13        0.20     19.82 o 
   3  14   2      154.08       89.39     28.10 o 
   4  14   2      112.83       74.56     29.12 o 
   5  14   2      327.38      371.72     58.72 o 
   6  14   2       94.99       52.28     31.94 o 
  -6  15   2       29.17       70.86     31.20 o 
  -5  15   2      103.76      167.44     35.51 o 
  -4  15   2        6.13       -7.88     25.55 o 
  -3  15   2       71.00       27.68     25.10 o 
  -2  15   2      401.54      397.30     39.71 o 
  -1  15   2        1.79       15.44     18.94 o 
   0  15   2      109.27      149.74     22.81 o 
   1  15   2      915.70      859.24     48.81 o 
   2  15   2      626.06      530.24     44.49 o 
   3  15   2       39.87       65.89     28.89 o 
   4  15   2       65.07       50.75     55.64 o 
   5  15   2       11.58       -1.04     36.94 o 
  -4  16   2       52.36       84.83     50.67 o 
  -3  16   2       97.39       82.48     30.92 o 
  -2  16   2       30.78      -15.10     23.20 o 
  -1  16   2      179.08      223.46     27.40 o 
   0  16   2      314.38      353.36     31.41 o 
   1  16   2      284.82      311.85     39.33 o 
   2  16   2        0.74      -17.99     40.25 o 
   3  16   2       55.03       27.56     29.26 o 
   4  16   2      105.99       74.13     31.55 o 
  -3  17   2       73.22       85.69     41.91 o 
  -2  17   2       41.10       18.13     27.87 o 
  -1  17   2       21.60       38.38     27.41 o 
   0  17   2       43.89       78.13     29.80 o 
   1  17   2       91.55      169.84     35.04 o 
   2  17   2       77.76      121.70     50.19 o 
 -11   1   3       15.18       58.16     49.89 o 
 -10   1   3        6.68       10.30     24.79 o 
  -9   1   3       65.21       98.31     20.91 o 
  -8   1   3      100.70       64.65     17.48 o 
  -7   1   3        1.98       -6.29     13.04 o 
  -6   1   3      388.66      369.78     32.26 o 
  -5   1   3      907.76      771.42     23.87 o 
  -4   1   3       62.34       64.72     10.42 o 
  -3   1   3     1052.06     1100.80     20.45 o 
  -2   1   3    19652.36    20025.35    282.81 o 
  -1   1   3     1847.57     1903.31     40.33 o 
   0   1   3      918.41      977.22     17.23 o 
   1   1   3        7.78       23.44     11.26 o 
   2   1   3     1979.91     1978.33     33.92 o 
   3   1   3       71.57       63.42     11.19 o 
   4   1   3      900.18      964.56     26.02 o 
   5   1   3       63.83       73.43     13.62 o 
   6   1   3      565.62      588.74     29.14 o 
   7   1   3       45.74       32.29     17.26 o 
   8   1   3       47.19       70.04     26.51 o 
   9   1   3       75.04       66.73     22.08 o 
  10   1   3        0.01       18.86     21.88 o 
 -11   2   3        3.03      121.63     56.82 o 
 -10   2   3        6.46       47.70     28.00 o 
  -9   2   3       56.50       56.18     26.60 o 
  -8   2   3       90.71       66.01     27.20 o 
  -7   2   3      317.68      330.39     29.77 o 
  -6   2   3     2484.53     2489.89     55.21 o 
  -5   2   3      106.78      109.00     16.38 o 
  -4   2   3      540.72      746.57     21.62 o 
  -3   2   3     3831.76     3897.60     67.45 o 
  -2   2   3    31485.41    33925.42    536.11 o 
  -1   2   3    15473.45    15662.36    249.27 o 
   0   2   3     4752.71     4525.19     67.09 o 
   1   2   3    12313.34    12150.42    194.52 o 
   2   2   3     1724.29     1728.06     30.74 o 
   3   2   3      179.78      114.83     12.92 o 
   4   2   3     2413.96     2265.90     40.95 o 
   5   2   3      680.62      777.53     21.65 o 
   6   2   3      788.75      872.91     32.18 o 
   7   2   3       15.26       29.56     18.76 o 
   8   2   3      104.78      110.26     21.29 o 
   9   2   3      194.63      209.48     26.83 o 
  10   2   3       34.98       41.54     23.53 o 
 -10   3   3       33.96       21.44     27.93 o 
  -9   3   3      153.42      217.33     34.04 o 
  -8   3   3       64.46       34.15     22.89 o 
  -7   3   3       14.47      -12.85     13.59 o 
  -6   3   3     3148.78     3142.62     66.41 o 
  -5   3   3     1004.55      939.95     25.77 o 
  -4   3   3     9558.47    10142.34    179.83 o 
  -3   3   3     9117.21     9794.62    159.31 o 
  -2   3   3      159.15       83.91      7.42 o 
  -1   3   3       99.60      101.85      7.40 o 
   0   3   3     5030.81     5239.92     83.26 o 
   1   3   3    15820.63    17449.68    248.75 o 
   2   3   3    16501.08    16663.49    239.79 o 
   3   3   3     3216.59     3588.34     58.47 o 
   4   3   3     3321.40     3739.89     62.03 o 
   5   3   3       13.31       13.24      9.60 o 
   6   3   3     4010.80     4120.23     80.47 o 
   7   3   3      373.29      357.91     27.26 o 
   8   3   3       15.73       14.74     18.78 o 
   9   3   3      352.73      445.26     61.90 o 
  10   3   3        3.76        9.19     19.78 o 
 -10   4   3       44.90       65.88     33.69 o 
  -9   4   3       57.04       34.05     30.91 o 
  -8   4   3        7.34        5.65     22.23 o 
  -7   4   3      285.24      267.56     64.62 o 
  -6   4   3     1557.45     1701.60     42.96 o 
  -5   4   3     2591.49     2475.24     54.01 o 
  -4   4   3     1479.69     1689.07     59.86 o 
  -3   4   3        9.29        7.69      5.13 o 
  -2   4   3     1500.83     1586.30     27.84 o 
  -1   4   3     2037.57     1580.90     27.40 o 
   0   4   3     2485.16     2379.78     41.77 o 
   1   4   3    15172.17    15299.09    220.25 o 
   2   4   3       14.85       17.75      5.76 o 
   3   4   3     6639.97     5939.54    110.51 o 
   4   4   3      773.38      816.41     21.30 o 
   5   4   3     2403.51     2382.62     51.90 o 
   6   4   3     1161.53     1080.69     33.87 o 
   7   4   3      102.39      115.84     17.62 o 
   8   4   3        9.47       19.88     18.93 o 
   9   4   3      178.79      173.49     26.30 o 
  10   4   3      115.41      146.12     26.03 o 
 -10   5   3        0.20       64.08     37.35 o 
  -9   5   3      383.69      385.50     90.42 o 
  -8   5   3      206.99      182.77     51.46 o 
  -7   5   3      128.07       89.60     20.36 o 
  -6   5   3     1471.89     1554.54     53.36 o 
  -5   5   3       15.96       -4.88      8.62 o 
  -4   5   3      771.22      703.09     21.15 o 
  -3   5   3     1053.20     1139.68     23.16 o 
  -2   5   3     1020.38      880.60     18.76 o 
  -1   5   3      340.36      381.12     11.26 o 
   0   5   3       88.43      105.44      8.12 o 
   1   5   3     7875.15     9146.00    144.19 o 
   2   5   3    20427.57    20466.39    294.71 o 
   3   5   3     1016.96     1156.45     25.65 o 
   4   5   3     1427.03     1629.46     33.56 o 
   5   5   3        6.50        5.72     11.54 o 
   6   5   3      643.23      711.74     28.60 o 
   7   5   3       13.77       46.43     15.63 o 
   8   5   3      153.50      145.20     23.49 o 
   9   5   3      218.01      226.22     36.12 o 
  10   5   3        4.56       28.75     30.46 o 
 -10   6   3       46.76       61.06     30.83 o 
  -9   6   3       48.02       75.69     29.24 o 
  -8   6   3        0.52        7.30     23.84 o 
  -7   6   3       73.49       46.88     30.41 o 
  -6   6   3      856.68      800.29     58.29 o 
  -5   6   3      485.55      415.95     25.20 o 
  -4   6   3      136.39      130.01     11.48 o 
  -3   6   3     1139.94     1162.54     24.33 o 
  -2   6   3      830.05     1005.62     21.65 o 
  -1   6   3     1276.55     1239.34     24.70 o 
   0   6   3      951.30     1044.80     24.50 o 
   1   6   3     2725.02     2559.27     47.47 o 
   2   6   3     1042.70     1077.04     24.15 o 
   3   6   3      758.80      656.16     19.80 o 
   4   6   3      444.90      454.79     28.27 o 
   5   6   3      174.29      218.78     20.88 o 
   6   6   3      424.38      427.79     24.15 o 
   7   6   3       16.74       13.94     15.32 o 
   8   6   3       24.79       47.61     20.07 o 
   9   6   3        1.45       -0.24     20.59 o 
 -10   7   3        0.19       48.58     53.51 o 
  -9   7   3        6.56       58.26     28.09 o 
  -8   7   3        0.20        8.12     24.35 o 
  -7   7   3       20.83       27.71     18.22 o 
  -6   7   3        2.12       -3.81     16.04 o 
  -5   7   3       27.34        1.63     13.88 o 
  -4   7   3       57.04       66.46     11.43 o 
  -3   7   3       57.02       64.27      8.37 o 
  -2   7   3      225.97      275.20     21.32 o 
  -1   7   3       38.53       14.73      7.44 o 
   0   7   3        3.24        1.85      7.82 o 
   1   7   3      377.21      401.86     16.62 o 
   2   7   3        2.76        8.25      6.93 o 
   3   7   3      322.23      319.19     17.64 o 
   4   7   3       20.23       29.27     15.40 o 
   5   7   3       54.18       48.32     15.22 o 
   6   7   3        0.86       -0.11     14.22 o 
   7   7   3       32.56       35.58     16.65 o 
   8   7   3        0.12       -1.10     25.37 o 
   9   7   3        2.18        7.21     38.83 o 
  -9   8   3        3.44       77.17     35.45 o 
  -8   8   3        0.81      -12.11     27.06 o 
  -7   8   3        0.20        3.70     18.23 o 
  -6   8   3       59.51       69.96     18.86 o 
  -5   8   3       86.97      124.42     19.47 o 
  -4   8   3        2.19       -1.13     12.89 o 
  -3   8   3       51.24       62.68      9.19 o 
  -2   8   3       19.31       14.03      7.33 o 
  -1   8   3      670.48      688.04     43.06 o 
   0   8   3      140.01      147.03     11.76 o 
   1   8   3      183.59      215.97     24.91 o 
   2   8   3       30.20       33.43      9.48 o 
   3   8   3      264.29      249.64     15.39 o 
   4   8   3       52.10       62.26     14.49 o 
   5   8   3      187.85      186.88     20.28 o 
   6   8   3      169.88      159.95     21.73 o 
   7   8   3       15.19       38.32     16.87 o 
   8   8   3        0.46       15.25     23.24 o 
   9   8   3       11.09       97.89     39.54 o 
  -9   9   3       44.06       58.54     36.76 o 
  -8   9   3       33.07       52.85     24.93 o 
  -7   9   3        1.50       -2.75     20.88 o 
  -6   9   3       57.96       95.62     36.06 o 
  -5   9   3      309.30      231.40     25.75 o 
  -4   9   3      435.44      404.08     33.10 o 
  -3   9   3      195.98      205.16     17.14 o 
  -2   9   3      753.61      746.81     30.83 o 
  -1   9   3       52.25       77.91     12.73 o 
   0   9   3      562.17      580.96     20.81 o 
   1   9   3      423.76      443.21     19.19 o 
   2   9   3     1301.28     1169.68     31.12 o 
   3   9   3       11.12        9.02     10.15 o 
   4   9   3       25.10       26.88     14.00 o 
   5   9   3       30.30        6.12     14.52 o 
   6   9   3      440.61      495.57     29.68 o 
   7   9   3      112.19       93.65     20.46 o 
   8   9   3       39.61       43.22     27.05 o 
   9   9   3       17.60       55.40     37.95 o 
  -9  10   3       22.75       -8.05     38.36 o 
  -8  10   3       28.07        7.09     26.62 o 
  -7  10   3      300.29      215.40     32.79 o 
  -6  10   3      692.47      741.85     48.68 o 
  -5  10   3      459.50      502.86     40.34 o 
  -4  10   3       51.21       34.26     33.15 o 
  -3  10   3      304.16      328.23     30.67 o 
  -2  10   3      245.38      226.04     20.74 o 
  -1  10   3     2707.29     2742.19     58.91 o 
   0  10   3     1483.29     1408.01     37.72 o 
   1  10   3     3401.77     3414.11     70.41 o 
   2  10   3      464.81      442.91     43.01 o 
   3  10   3     1006.41     1017.12     30.39 o 
   4  10   3      235.65      216.94     38.23 o 
   5  10   3      267.12      261.18     23.14 o 
   6  10   3      498.82      493.88     36.57 o 
   7  10   3        0.76        9.22     24.60 o 
   8  10   3       19.17       33.27     25.05 o 
  -8  11   3       14.20       23.36     29.12 o 
  -7  11   3       40.95       52.23     27.96 o 
  -6  11   3      260.16      342.60     79.32 o 
  -5  11   3      312.20      372.02    131.88 o 
  -4  11   3      910.67      916.94     50.48 o 
  -3  11   3     1054.89      960.33     49.47 o 
  -2  11   3     1717.60     1890.61     56.08 o 
  -1  11   3      619.20      595.78     31.99 o 
   0  11   3       61.05       78.13     16.47 o 
   1  11   3     1002.48      967.48     32.53 o 
   2  11   3     1604.36     1569.20     44.47 o 
   3  11   3      154.30      211.91     26.40 o 
   4  11   3       51.24       32.25     21.33 o 
   5  11   3       12.59        7.95     16.37 o 
   6  11   3      323.39      403.36     37.37 o 
   7  11   3       28.90       14.87     25.18 o 
   8  11   3       25.98       65.50     34.45 o 
  -8  12   3        3.39      -39.00     79.32 o 
  -7  12   3       15.50       58.72     28.85 o 
  -6  12   3      324.70      329.79     39.44 o 
  -5  12   3      657.75      625.83     95.89 o 
  -4  12   3      389.19      361.41     37.27 o 
  -3  12   3      227.23      178.79     28.31 o 
  -2  12   3      690.71      708.10     34.86 o 
  -1  12   3      451.79      534.37     31.42 o 
   0  12   3        6.93       14.07     15.49 o 
   1  12   3     1607.22     1635.06     44.38 o 
   2  12   3      906.32      845.50     49.41 o 
   3  12   3      139.34      160.37     32.63 o 
   4  12   3      352.01      274.53     25.23 o 
   5  12   3      217.06      181.75     31.76 o 
   6  12   3       39.76       32.09     36.22 o 
   7  12   3        0.07      -22.43     26.75 o 
  -7  13   3       27.12        6.41     55.17 o 
  -6  13   3       95.25      166.43     33.81 o 
  -5  13   3        0.40      -17.51     38.83 o 
  -4  13   3      547.98      556.24     44.40 o 
  -3  13   3      273.57      185.51     54.93 o 
  -2  13   3      376.95      366.66     41.26 o 
  -1  13   3        5.20       -7.74     16.60 o 
   0  13   3      328.86      338.66     31.16 o 
   1  13   3       11.29       12.12     14.25 o 
   2  13   3      437.86      438.51     30.07 o 
   3  13   3      483.28      399.67     28.88 o 
   4  13   3        9.48       -1.09     17.14 o 
   5  13   3       11.24      -31.09     36.22 o 
   6  13   3       96.64      110.07     32.28 o 
   7  13   3       28.54       19.68     43.56 o 
  -6  14   3       31.14       30.51     28.79 o 
  -5  14   3       34.33       24.14     45.93 o 
  -4  14   3       16.75        6.25     24.23 o 
  -3  14   3        2.32       30.09     25.01 o 
  -2  14   3        0.27       12.40     32.91 o 
  -1  14   3       91.98       95.34     21.57 o 
   0  14   3       39.96       40.17     19.49 o 
   1  14   3        0.79        8.11     17.66 o 
   2  14   3       12.05       12.04     14.95 o 
   3  14   3       21.17       -6.48     20.72 o 
   4  14   3       34.06       30.17     37.65 o 
   5  14   3       24.29       51.79     56.11 o 
   6  14   3       21.29       11.70     30.13 o 
  -5  15   3        1.86       30.55     53.27 o 
  -4  15   3        3.96       22.87     26.39 o 
  -3  15   3        8.77       18.71     25.03 o 
  -2  15   3        0.30      -18.32     24.62 o 
  -1  15   3        9.60        5.30     19.18 o 
   0  15   3       30.44       18.73     30.63 o 
   1  15   3       14.60        2.13     30.54 o 
   2  15   3       56.98       75.48     26.31 o 
   3  15   3        2.89       -7.84     26.05 o 
   4  15   3        1.98       -8.73     27.65 o 
   5  15   3        1.16       17.99     35.04 o 
  -4  16   3        0.72       10.30     26.63 o 
  -3  16   3       12.06       10.34     26.75 o 
  -2  16   3        4.98       20.98     34.80 o 
  -1  16   3       56.60       84.21     23.31 o 
   0  16   3        3.90       31.54     19.86 o 
   1  16   3       15.20       66.55     20.97 o 
   2  16   3        1.54      -26.52     41.20 o 
   3  16   3       40.41      166.68     53.51 o 
   4  16   3       11.90      -14.50     27.83 o 
  -3  17   3       22.73       42.92     31.30 o 
  -2  17   3       88.10       89.13     51.61 o 
  -1  17   3       21.76       70.68     27.57 o 
   0  17   3       36.76       37.49     22.61 o 
   1  17   3       72.10      117.44     52.09 o 
   2  17   3      145.45      210.72     53.51 o 
 -11   0   4       78.60       96.13     74.82 o 
 -10   0   4      135.26      216.88     82.39 o 
  -9   0   4       99.89      210.38     46.17 o 
  -8   0   4       19.13       -6.68     21.65 o 
  -7   0   4     1572.01     1399.15     85.24 o 
  -6   0   4     2404.83     2523.60    160.05 o 
  -5   0   4     5478.05     4821.21    106.49 o 
  -4   0   4     3285.39     3275.54     74.07 o 
  -3   0   4    14545.72    16384.84    331.76 o 
  -2   0   4    43638.53    43288.65    857.11 o 
  -1   0   4    33192.89    34638.27    713.74 o 
   0   0   4     1220.08     1231.70     31.03 o 
   1   0   4     9745.64     9321.22    191.25 o 
   2   0   4     1097.82      944.31     28.86 o 
   3   0   4     3703.08     3724.32     85.17 o 
   4   0   4      110.11       40.12     12.06 o 
   5   0   4       78.18       65.49     19.05 o 
   6   0   4     1820.22     1804.78     96.60 o 
   7   0   4        0.63      -25.92     22.99 o 
   8   0   4      208.04      198.09     36.61 o 
   9   0   4       81.42       74.28     39.78 o 
  10   0   4       70.18       82.08     36.94 o 
 -11   1   4        3.65       95.59     52.18 o 
 -10   1   4       31.16       87.62     53.04 o 
  -9   1   4      224.27      213.45     31.94 o 
  -8   1   4      922.73      990.05     48.94 o 
  -7   1   4       54.76       71.14     22.32 o 
  -6   1   4      166.96      151.99     16.16 o 
  -5   1   4      450.26      486.09     18.10 o 
  -4   1   4     4237.17     3865.95     60.71 o 
  -3   1   4     4277.68     4779.68     72.31 o 
  -2   1   4    14777.67    15556.79    235.04 o 
  -1   1   4    15499.70    16740.59    286.81 o 
   0   1   4     8676.36     8300.62    120.29 o 
   1   1   4     8308.77     9506.89    138.61 o 
   2   1   4    14405.39    15075.13    217.55 o 
   3   1   4      609.73      447.79     14.98 o 
   4   1   4       23.34        5.26      7.60 o 
   5   1   4        0.12       -7.89      7.86 o 
   6   1   4     1332.30     1348.32     37.18 o 
   7   1   4     2092.12     2055.04     59.25 o 
   8   1   4       15.68       -6.04     21.05 o 
   9   1   4       79.85       61.46     21.47 o 
  10   1   4       19.17       25.61     21.85 o 
 -11   2   4       29.61       96.11     49.14 o 
 -10   2   4       26.39       41.97     28.21 o 
  -9   2   4       10.26       12.86     23.56 o 
  -8   2   4        3.59       11.55     21.70 o 
  -7   2   4      297.47      256.56     28.84 o 
  -6   2   4     1828.12     1920.89     42.62 o 
  -5   2   4     2011.09     1790.42     38.64 o 
  -4   2   4      125.89      154.36     10.95 o 
  -3   2   4      794.55     1096.51     20.66 o 
  -2   2   4     1802.35     2129.98     39.49 o 
  -1   2   4     5633.08     5865.35     97.35 o 
   0   2   4      408.24      432.04     14.60 o 
   1   2   4      193.00      176.40     11.62 o 
   2   2   4     4015.76     4051.25     63.74 o 
   3   2   4      139.40      128.96      9.40 o 
   4   2   4     3081.55     2809.49     49.52 o 
   5   2   4      171.82      178.47     15.27 o 
   6   2   4      415.37      487.69     24.51 o 
   7   2   4       27.46       33.69     18.15 o 
   8   2   4       70.41       80.47     21.87 o 
   9   2   4       84.21      127.16     25.54 o 
  10   2   4       37.43       60.95     25.70 o 
 -10   3   4        0.71       17.44     26.08 o 
  -9   3   4       11.75       19.06     24.61 o 
  -8   3   4       27.24       37.65     26.51 o 
  -7   3   4       11.48       11.75     19.50 o 
  -6   3   4      173.45      168.33     21.19 o 
  -5   3   4       15.86       -5.78      8.15 o 
  -4   3   4     1583.87     1438.36     31.73 o 
  -3   3   4      335.29      383.94     11.11 o 
  -2   3   4        3.59       -4.30      5.36 o 
  -1   3   4      261.39      253.90     20.34 o 
   0   3   4      135.04      137.34      8.82 o 
   1   3   4     1588.60     1720.77     30.40 o 
   2   3   4      583.20      545.49     15.43 o 
   3   3   4      410.87      365.36     25.80 o 
   4   3   4       29.71       24.76      7.92 o 
   5   3   4        3.78        2.67      8.24 o 
   6   3   4      137.99      141.49     19.05 o 
   7   3   4       45.33       42.99     18.45 o 
   8   3   4        7.85       -6.39     18.44 o 
   9   3   4       15.60       22.86     25.33 o 
  10   3   4        0.91       42.42     23.15 o 
 -10   4   4        0.19       23.53     26.72 o 
  -9   4   4        0.60        2.37     24.41 o 
  -8   4   4       19.38        8.51     23.14 o 
  -7   4   4        8.35        9.26     20.63 o 
  -6   4   4        6.49        9.58     13.60 o 
  -5   4   4       25.09       34.37      9.46 o 
  -4   4   4      445.18      456.85     23.94 o 
  -3   4   4       33.20       22.14     10.22 o 
  -2   4   4        2.11       -0.51      5.81 o 
  -1   4   4      659.54      637.44     14.31 o 
   0   4   4      176.85      244.15     17.58 o 
   1   4   4      101.45      104.98      7.82 o 
   2   4   4       28.94       17.34      6.66 o 
   3   4   4      140.19      140.29     10.23 o 
   4   4   4       14.32       32.25      9.80 o 
   5   4   4       26.32       28.50     12.04 o 
   6   4   4        0.17        9.11     13.63 o 
   7   4   4       88.06       80.22     25.40 o 
   8   4   4        0.29       20.39     18.85 o 
   9   4   4        1.54       21.45     22.08 o 
  10   4   4        3.22       26.54     22.41 o 
 -10   5   4        5.77       34.24     32.33 o 
  -9   5   4       75.68       87.59     28.30 o 
  -8   5   4      325.26      399.07     68.95 o 
  -7   5   4       12.27       10.51     17.01 o 
  -6   5   4      151.90      162.26     20.85 o 
  -5   5   4        7.82       15.99     13.43 o 
  -4   5   4      132.44      112.83     11.47 o 
  -3   5   4      351.13      306.86     11.15 o 
  -2   5   4        2.96        0.33      6.52 o 
  -1   5   4        1.21        9.07      5.30 o 
   0   5   4      182.26      131.05      9.03 o 
   1   5   4     1208.32     1482.20     28.53 o 
   2   5   4     7970.82     8346.79    126.01 o 
   3   5   4      599.41      616.98     18.65 o 
   4   5   4       55.61       99.79     10.71 o 
   5   5   4        0.66       10.85     12.50 o 
   6   5   4        1.15        1.51     13.84 o 
   7   5   4       33.74       61.18     16.96 o 
   8   5   4        1.48       25.19     19.12 o 
   9   5   4       12.48       41.34     21.41 o 
 -10   6   4       89.65       53.34     29.75 o 
  -9   6   4      127.94      132.01     31.45 o 
  -8   6   4       18.06       -3.63     23.32 o 
  -7   6   4      191.48      174.38     27.27 o 
  -6   6   4      538.80      595.59     40.32 o 
  -5   6   4     1127.17     1111.57     54.01 o 
  -4   6   4       59.02       62.13     13.56 o 
  -3   6   4      603.69      628.23     16.53 o 
  -2   6   4      267.89      353.81     21.32 o 
  -1   6   4     6249.65     6055.56     91.89 o 
   0   6   4     2078.23     1947.96     42.62 o 
   1   6   4     1548.99     1894.78     38.21 o 
   2   6   4     4792.01     4233.53     74.02 o 
   3   6   4     1198.66     1035.86     25.08 o 
   4   6   4     1067.68     1045.34     27.63 o 
   5   6   4      177.42      185.89     17.44 o 
   6   6   4      648.71      675.46     28.95 o 
   7   6   4       88.36       60.47     17.54 o 
   8   6   4       63.38       48.52     22.23 o 
   9   6   4       29.44       58.50     24.01 o 
 -10   7   4        0.58      -34.03     51.88 o 
  -9   7   4      133.43      171.69     34.42 o 
  -8   7   4      312.54      331.39     37.44 o 
  -7   7   4        5.91       -9.85     16.24 o 
  -6   7   4      558.52      637.59     64.79 o 
  -5   7   4        9.90      -11.21     13.53 o 
  -4   7   4     2618.77     2638.98     81.59 o 
  -3   7   4     1409.08     1311.20     28.27 o 
  -2   7   4     1612.58     1700.97     32.43 o 
  -1   7   4     1468.92     1495.03     32.13 o 
   0   7   4     2646.38     2635.31     51.06 o 
   1   7   4     1728.32     2013.98     41.10 o 
   2   7   4     5525.58     5042.20     97.56 o 
   3   7   4     2036.23     1856.41     40.57 o 
   4   7   4        7.92       29.89     12.36 o 
   5   7   4     1050.10      997.43     41.50 o 
   6   7   4      321.09      431.88     35.40 o 
   7   7   4      994.83     1013.17     43.36 o 
   8   7   4       79.17       44.26     22.85 o 
   9   7   4        3.55       15.99     35.18 o 
  -9   8   4       22.84       19.72     62.03 o 
  -8   8   4        6.83       11.05     24.09 o 
  -7   8   4      263.85      293.81     47.16 o 
  -6   8   4     1194.88     1223.25     48.45 o 
  -5   8   4     1402.20     1457.26     51.03 o 
  -4   8   4       78.09       79.64     17.27 o 
  -3   8   4      328.82      326.36     25.61 o 
  -2   8   4     1727.29     1664.37     38.54 o 
  -1   8   4    10692.35    10859.96    172.37 o 
   0   8   4      123.54      118.59     15.55 o 
   1   8   4       38.30       51.56      9.89 o 
   2   8   4      462.04      401.92     30.58 o 
   3   8   4     1062.41      863.20     26.37 o 
   4   8   4     1257.57     1295.11     40.37 o 
   5   8   4      843.56      839.27     67.94 o 
   6   8   4      749.35      755.19     42.17 o 
   7   8   4        4.17      -18.22     15.57 o 
   8   8   4      279.91      319.19     42.65 o 
   9   8   4      140.73      153.96     43.52 o 
  -9   9   4       60.00      104.54     59.66 o 
  -8   9   4      280.15      322.89     46.22 o 
  -7   9   4        4.18        8.66     21.61 o 
  -6   9   4        2.15      -27.14     26.15 o 
  -5   9   4       12.77       19.58     17.68 o 
  -4   9   4     1109.24     1130.59     46.49 o 
  -3   9   4     1135.55     1017.25     32.20 o 
  -2   9   4     2372.30     2406.61     56.60 o 
  -1   9   4       53.00       49.96     10.36 o 
   0   9   4      731.25      711.54     23.46 o 
   1   9   4     1508.75     1659.25     43.18 o 
   2   9   4     2528.64     2317.88     48.90 o 
   3   9   4      439.92      433.68     20.56 o 
   4   9   4       79.29       63.60     16.73 o 
   5   9   4        8.86       -0.16     14.96 o 
   6   9   4      306.32      324.84     38.28 o 
   7   9   4      262.19      265.90     34.17 o 
   8   9   4       96.16       22.77     26.36 o 
  -9  10   4       11.18       -4.26     40.25 o 
  -8  10   4        0.06       16.86     52.56 o 
  -7  10   4       89.58       90.29     49.72 o 
  -6  10   4      149.73      159.48     43.80 o 
  -5  10   4      175.98      190.01     29.46 o 
  -4  10   4       55.07       42.52     21.17 o 
  -3  10   4        0.27       23.93     19.08 o 
  -2  10   4        6.68       11.48     14.31 o 
  -1  10   4      648.93      707.18     29.94 o 
   0  10   4      657.58      709.11     26.42 o 
   1  10   4       51.81       46.78     11.84 o 
   2  10   4       43.23       27.87     12.08 o 
   3  10   4       51.57       73.90     13.79 o 
   4  10   4      170.41      168.25     20.65 o 
   5  10   4       90.31      113.64     19.94 o 
   6  10   4       62.74       71.21     18.66 o 
   7  10   4        9.38      -10.66     33.70 o 
   8  10   4        1.22       23.79     27.27 o 
  -8  11   4        0.07       25.46     29.44 o 
  -7  11   4       24.58      -15.63     68.66 o 
  -6  11   4        1.90       -8.89     21.91 o 
  -5  11   4        0.44        0.41     21.73 o 
  -4  11   4        2.27        5.10     20.90 o 
  -3  11   4       89.37      108.25     24.93 o 
  -2  11   4       79.15       77.53     23.36 o 
  -1  11   4        9.63        4.72     17.19 o 
   0  11   4        0.82       -5.88     11.90 o 
   1  11   4      425.21      454.07     33.62 o 
   2  11   4       81.71       90.69     18.66 o 
   3  11   4       87.82       70.49     15.79 o 
   4  11   4       25.24       47.37     18.09 o 
   5  11   4        6.51       29.61     17.49 o 
   6  11   4        0.69      -11.04     17.43 o 
   7  11   4        0.82        6.85     25.75 o 
   8  11   4        2.30       48.12     32.52 o 
  -8  12   4        0.05       52.30     77.19 o 
  -7  12   4        8.50       11.64     26.76 o 
  -6  12   4       13.18       -1.95     22.97 o 
  -5  12   4      159.65      169.87     31.82 o 
  -4  12   4       44.02       12.09     22.41 o 
  -3  12   4       14.76       -3.62     20.36 o 
  -2  12   4       17.29       33.42     23.95 o 
  -1  12   4      201.72      256.39     24.99 o 
   0  12   4        1.30        7.52     15.41 o 
   1  12   4       55.67       58.37     15.02 o 
   2  12   4       86.22       86.56     15.10 o 
   3  12   4       17.23       17.57     17.40 o 
   4  12   4      135.11      122.13     23.54 o 
   5  12   4       15.40       20.97     18.23 o 
   6  12   4        4.32      -22.62     31.96 o 
   7  12   4        1.29       15.65     38.36 o 
  -7  13   4        4.12       41.86     29.26 o 
  -6  13   4       77.28       83.55     37.65 o 
  -5  13   4        9.27       44.30     26.21 o 
  -4  13   4      469.25      487.08     42.13 o 
  -3  13   4      182.79      113.87     27.50 o 
  -2  13   4       94.54       77.63     20.11 o 
  -1  13   4       29.50       23.14     18.02 o 
   0  13   4      117.54      148.63     28.89 o 
   1  13   4       18.17       14.59     23.79 o 
   2  13   4      258.85      268.16     21.55 o 
   3  13   4      222.66      223.75     25.03 o 
   4  13   4        5.75       21.55     17.79 o 
   5  13   4        4.11       -3.12     26.06 o 
   6  13   4       57.57       49.01     31.81 o 
  -6  14   4      279.96      296.72     40.72 o 
  -5  14   4      383.86      390.59     42.53 o 
  -4  14   4        1.19       26.76     24.87 o 
  -3  14   4       30.40       31.36     25.13 o 
  -2  14   4       64.30       61.02     51.61 o 
  -1  14   4      981.71      980.65     43.06 o 
   0  14   4      428.20      422.97     30.85 o 
   1  14   4       87.67      145.56     22.02 o 
   2  14   4       32.63       32.19     16.08 o 
   3  14   4      158.23      179.80     32.00 o 
   4  14   4      172.16      178.15     35.28 o 
   5  14   4      161.81       87.84     31.47 o 
   6  14   4      152.73      136.95     45.93 o 
  -5  15   4       63.39       72.84     52.32 o 
  -4  15   4       82.29       97.80     52.09 o 
  -3  15   4      236.43      268.18    122.17 o 
  -2  15   4      350.43      342.75     37.52 o 
  -1  15   4      101.77       88.49     22.00 o 
   0  15   4      128.39      144.83     24.18 o 
   1  15   4      963.33     1002.10     94.94 o 
   2  15   4      706.40      721.96     49.01 o 
   3  15   4      270.28      242.53     27.73 o 
   4  15   4       27.84      -38.22     25.48 o 
   5  15   4        0.64       -9.63     27.77 o 
  -4  16   4       17.42       18.34     28.28 o 
  -3  16   4       20.43       27.94     26.88 o 
  -2  16   4       24.01        3.08     24.66 o 
  -1  16   4      310.56      340.55     31.53 o 
   0  16   4      193.67      157.47     25.84 o 
   1  16   4       20.47       49.97     20.18 o 
   2  16   4       21.09       -1.95     49.25 o 
   3  16   4       31.14       37.88     49.25 o 
   4  16   4       78.80       72.69     33.20 o 
  -2  17   4       83.59      134.70     33.44 o 
  -1  17   4       42.07       71.94     28.59 o 
   0  17   4       31.84       57.16     22.74 o 
   1  17   4       76.49       98.85     38.14 o 
   2  17   4       66.75      119.80     53.98 o 
 -11   1   5        1.48       10.20     47.04 o 
 -10   1   5        1.04       42.53     45.58 o 
  -9   1   5       37.49       19.19     24.16 o 
  -8   1   5      171.44      207.31     29.60 o 
  -7   1   5       18.31       -7.58     13.13 o 
  -6   1   5      173.15      177.65     16.72 o 
  -5   1   5        1.05        3.68      7.43 o 
  -4   1   5       94.21      104.33      8.05 o 
  -3   1   5     2008.89     2176.50     36.19 o 
  -2   1   5     1699.87     1939.14     35.64 o 
  -1   1   5       30.35       17.28      6.78 o 
   0   1   5       24.29        9.64      4.40 o 
   1   1   5     2649.81     2810.33     45.65 o 
   2   1   5      617.63      634.55     18.63 o 
   3   1   5       65.85       72.36     11.74 o 
   4   1   5        7.58       -4.16      9.90 o 
   5   1   5       57.42       53.20     10.08 o 
   6   1   5      191.41      201.07     18.43 o 
   7   1   5      465.06      519.70     56.05 o 
   8   1   5        6.95        3.15     17.98 o 
   9   1   5        1.74       22.14     21.56 o 
  10   1   5        7.65       35.21     23.04 o 
 -11   2   5       47.67       98.59     51.09 o 
 -10   2   5       55.00       65.73     48.03 o 
  -9   2   5        8.34        0.27     24.11 o 
  -8   2   5        4.31       21.79     21.71 o 
  -7   2   5      424.37      352.47     51.38 o 
  -6   2   5     1301.41     1393.33     33.83 o 
  -5   2   5     4689.88     4622.25     82.24 o 
  -4   2   5     3096.75     2841.05     46.52 o 
  -3   2   5       48.88       70.96      9.53 o 
  -2   2   5      178.57      192.14     11.14 o 
  -1   2   5      106.46      132.98      7.97 o 
   0   2   5     8240.49     7608.71    111.59 o 
   1   2   5     2789.66     2647.88     43.79 o 
   2   2   5     2734.62     2814.25     47.44 o 
   3   2   5      159.62      159.87     10.78 o 
   4   2   5     2310.64     2190.57     41.68 o 
   5   2   5      562.62      527.32     30.21 o 
   6   2   5      165.47      143.49     16.89 o 
   7   2   5      113.46      111.09     22.81 o 
   8   2   5       97.73       92.84     21.76 o 
   9   2   5       61.45       77.69     22.76 o 
  10   2   5       49.27       82.37     24.27 o 
 -10   3   5       37.51       38.13     28.45 o 
  -9   3   5       25.61       -0.12     24.86 o 
  -8   3   5      597.82      593.24    125.88 o 
  -7   3   5      112.84      120.00     25.16 o 
  -6   3   5       21.17       22.09     13.05 o 
  -5   3   5      123.86      104.04     10.75 o 
  -4   3   5    18394.68    18261.81    292.74 o 
  -3   3   5    10210.21    10678.64    202.61 o 
  -2   3   5       13.50       21.59      7.13 o 
  -1   3   5     2433.31     2201.56     48.07 o 
   0   3   5     2350.89     2180.77     36.78 o 
   1   3   5     7755.94     7888.29    116.98 o 
   2   3   5    16754.73    18145.59    262.06 o 
   3   3   5     8357.99     8198.98    124.44 o 
   4   3   5       31.07       30.36      8.93 o 
   5   3   5       35.16       66.39     15.18 o 
   6   3   5      405.78      438.04     35.46 o 
   7   3   5     1587.08     1658.55     52.96 o 
   8   3   5       70.97       49.59     19.99 o 
   9   3   5        1.30        9.89     24.06 o 
  10   3   5        0.62       54.93     33.97 o 
 -10   4   5       54.00       72.78     29.55 o 
  -9   4   5       11.01      -14.17     34.16 o 
  -8   4   5       31.95       40.76     25.24 o 
  -7   4   5      155.14      152.58     27.42 o 
  -6   4   5      770.18      753.68     31.85 o 
  -5   4   5     7028.86     6984.32    140.33 o 
  -4   4   5      571.05      612.28     15.43 o 
  -3   4   5     4197.86     4223.66     75.29 o 
  -2   4   5      662.38      718.89     21.93 o 
  -1   4   5     8763.41     8820.55    129.56 o 
   0   4   5    13823.75    13357.54    193.30 o 
   1   4   5       83.63      268.31     22.06 o 
   2   4   5      499.76      499.89     16.20 o 
   3   4   5      555.00      655.40     19.43 o 
   4   4   5     5542.69     5365.18     91.87 o 
   5   4   5      968.21      837.62     72.22 o 
   6   4   5        2.40       26.34     14.27 o 
   7   4   5      404.73      422.54     25.70 o 
   8   4   5       27.49       61.17     20.97 o 
   9   4   5      172.52      161.04     26.26 o 
 -10   5   5        2.19      -15.43     39.78 o 
  -9   5   5       18.80      -10.94     24.80 o 
  -8   5   5      656.42      619.23    124.41 o 
  -7   5   5       43.78       29.98     21.58 o 
  -6   5   5      281.60      295.57     23.26 o 
  -5   5   5       63.65       81.50     14.80 o 
  -4   5   5      959.21      878.54     29.84 o 
  -3   5   5     4272.02     3877.18     70.79 o 
  -2   5   5      902.27      882.50     35.79 o 
  -1   5   5       15.83       21.40      5.61 o 
   0   5   5      185.41      318.88     15.50 o 
   1   5   5     3568.96     3724.81     60.42 o 
   2   5   5    11770.70    13138.80    193.48 o 
   3   5   5     5514.46     5301.03     85.26 o 
   4   5   5       68.89       76.94     10.56 o 
   5   5   5      277.48      299.40     20.26 o 
   6   5   5       59.77       34.91     16.54 o 
   7   5   5      131.12      150.17     18.87 o 
   8   5   5       69.11       59.33     31.03 o 
   9   5   5        1.48       31.48     29.66 o 
 -10   6   5       36.14       65.21     31.27 o 
  -9   6   5       18.02       28.76     27.10 o 
  -8   6   5        1.14      -19.76     21.54 o 
  -7   6   5       77.06      101.99     19.91 o 
  -6   6   5      443.49      447.29     37.59 o 
  -5   6   5      302.38      303.16     30.59 o 
  -4   6   5       43.32       28.82     16.56 o 
  -3   6   5       14.66        1.37      8.44 o 
  -2   6   5       94.16       83.94      7.89 o 
  -1   6   5     3924.66     3949.64     63.05 o 
   0   6   5      371.60      309.14     13.88 o 
   1   6   5        1.39       19.87      7.55 o 
   2   6   5      969.85     1028.79     24.41 o 
   3   6   5      102.47      153.81     17.22 o 
   4   6   5      909.54      850.64     56.46 o 
   5   6   5      126.44      124.48     16.94 o 
   6   6   5       13.15       18.85     14.73 o 
   7   6   5        9.41      -11.44     15.98 o 
   8   6   5        6.00      -24.47     19.42 o 
   9   6   5       18.05       63.72     25.59 o 
 -10   7   5        2.10       55.16     30.34 o 
  -9   7   5        2.95      -13.76     25.15 o 
  -8   7   5        8.25       13.63     24.84 o 
  -7   7   5        6.94       14.42     17.79 o 
  -6   7   5        0.42        7.07     15.64 o 
  -5   7   5       33.50       28.34     14.67 o 
  -4   7   5       36.55       42.61     13.58 o 
  -3   7   5      195.30      192.82     15.78 o 
  -2   7   5       52.26       50.83      7.59 o 
  -1   7   5       14.58        8.53      7.12 o 
   0   7   5      241.65      261.02     13.77 o 
   1   7   5       53.66       45.28      9.38 o 
   2   7   5       71.68       68.46     10.82 o 
   3   7   5       70.35       97.67     11.98 o 
   4   7   5       16.05       27.10     10.58 o 
   5   7   5       14.55       20.97     17.59 o 
   6   7   5      206.37      270.37     24.05 o 
   7   7   5       38.30       19.16     17.77 o 
   8   7   5        7.49        0.00     20.65 o 
   9   7   5        0.16       34.06     23.85 o 
  -9   8   5        1.46        6.79     37.58 o 
  -8   8   5       17.48       26.46     25.95 o 
  -7   8   5       42.76       58.39     19.94 o 
  -6   8   5        8.23        5.59     16.59 o 
  -5   8   5       70.78       65.95     22.35 o 
  -4   8   5        1.23        4.75     13.18 o 
  -3   8   5       92.82       92.45     13.85 o 
  -2   8   5      307.59      337.34     35.11 o 
  -1   8   5      759.39      759.86     22.71 o 
   0   8   5      435.71      385.94     16.98 o 
   1   8   5      255.29      276.21     32.07 o 
   2   8   5        0.00        8.66      9.12 o 
   3   8   5        5.69        6.63      9.80 o 
   4   8   5      352.93      333.20     23.44 o 
   5   8   5      272.91      259.05     22.73 o 
   6   8   5        3.15       22.86     17.06 o 
   7   8   5        5.00       -7.09     16.67 o 
   8   8   5        0.45       18.90     18.76 o 
   9   8   5        0.13       43.86     25.70 o 
  -9   9   5       18.44       -8.05     82.63 o 
  -8   9   5      252.40      271.32     42.75 o 
  -7   9   5        2.71       13.74     21.20 o 
  -6   9   5      228.35      251.95     33.27 o 
  -5   9   5       33.15       48.41     19.32 o 
  -4   9   5      546.82      590.90     32.65 o 
  -3   9   5     2104.19     2019.67     50.54 o 
  -2   9   5      245.24      256.47     22.90 o 
  -1   9   5       95.63      113.34     16.40 o 
   0   9   5       71.56       74.30     11.29 o 
   1   9   5      731.24      723.28     24.47 o 
   2   9   5      618.36      671.11     24.39 o 
   3   9   5     1521.41     1337.97     35.46 o 
   4   9   5      135.76      184.58     23.42 o 
   5   9   5       94.56       87.87     21.06 o 
   6   9   5       14.03      -20.94     16.13 o 
   7   9   5      266.72      303.96     27.87 o 
   8   9   5       31.38       23.34     20.87 o 
  -9  10   5       10.21      -50.19     33.62 o 
  -8  10   5       17.67       45.78     27.25 o 
  -7  10   5      411.42      463.35    154.84 o 
  -6  10   5      517.18      356.86     36.64 o 
  -5  10   5     1103.04     1237.00     58.12 o 
  -4  10   5      289.79      322.65     35.99 o 
  -3  10   5      141.05      171.75     26.22 o 
  -2  10   5       60.18       59.04     17.56 o 
  -1  10   5      835.23      839.14     31.36 o 
   0  10   5     2782.83     2725.91     54.89 o 
   1  10   5      200.95      194.22     16.02 o 
   2  10   5       75.71      102.65     14.31 o 
   3  10   5      250.41      281.01     18.87 o 
   4  10   5     1429.17     1445.07     72.86 o 
   5  10   5      238.95      177.94     22.49 o 
   6  10   5       60.75       51.29     18.89 o 
   7  10   5        7.75       -7.48     18.32 o 
   8  10   5        9.34       27.54     28.77 o 
  -8  11   5      108.01      228.79     82.16 o 
  -7  11   5       41.33       55.78     61.32 o 
  -6  11   5        3.58       -1.45     23.39 o 
  -5  11   5        3.60        6.95     21.30 o 
  -4  11   5      815.44      858.98     73.40 o 
  -3  11   5     1018.82     1058.75     93.05 o 
  -2  11   5       63.06       50.64     22.32 o 
  -1  11   5     1646.99     1685.61    110.10 o 
   0  11   5      134.99      146.70     19.56 o 
   1  11   5      843.62      870.72     39.00 o 
   2  11   5      530.55      477.44     24.37 o 
   3  11   5      449.05      478.36     25.18 o 
   4  11   5        0.54       12.00     15.81 o 
   5  11   5       95.00      101.80     24.26 o 
   6  11   5      103.40      130.40     23.00 o 
   7  11   5      110.11       81.26     32.41 o 
  -8  12   5        1.02       29.41     30.63 o 
  -7  12   5       13.40       20.51     36.22 o 
  -6  12   5      256.09      271.15     36.46 o 
  -5  12   5      635.14      472.23     42.05 o 
  -4  12   5      285.63      285.07     34.37 o 
  -3  12   5      103.05      114.71     27.71 o 
  -2  12   5      228.54      263.11     39.13 o 
  -1  12   5      119.07      188.90     22.44 o 
   0  12   5      209.20      223.40     23.41 o 
   1  12   5        1.83       14.86     21.47 o 
   2  12   5        6.46        7.67     13.19 o 
   3  12   5      156.81      150.66     28.37 o 
   4  12   5      938.10      983.99     43.13 o 
   5  12   5      132.46      111.60     23.13 o 
   6  12   5        1.21       11.84     19.41 o 
   7  12   5       18.17       -0.36     41.67 o 
  -7  13   5        8.55       -2.19     26.02 o 
  -6  13   5        8.81      -21.07     24.07 o 
  -5  13   5       18.10       11.93     27.46 o 
  -4  13   5      356.28      369.74     46.41 o 
  -3  13   5      394.43      453.97     40.22 o 
  -2  13   5      241.09      234.87     34.38 o 
  -1  13   5       12.75        9.40     17.62 o 
   0  13   5       41.97       21.51     17.94 o 
   1  13   5      157.71      212.67     24.15 o 
   2  13   5      668.51      617.85     32.53 o 
   3  13   5      269.90      257.17     26.53 o 
   4  13   5       22.41       34.90     19.07 o 
   5  13   5       22.90        7.85     19.93 o 
   6  13   5       68.82      100.59     39.54 o 
  -6  14   5       17.99        5.59     84.05 o 
  -5  14   5       29.93       72.68     29.52 o 
  -4  14   5        6.81       13.10     32.20 o 
  -3  14   5        0.43       -1.22     37.65 o 
  -2  14   5       23.50        3.48     47.83 o 
  -1  14   5      121.17      138.39     23.35 o 
   0  14   5       19.75        2.00     51.38 o 
   1  14   5        8.60       24.16     18.83 o 
   2  14   5        2.71       18.78     18.77 o 
   3  14   5       18.06        2.80     19.30 o 
   4  14   5       25.68       12.11     18.54 o 
   5  14   5       28.60        0.43     27.61 o 
  -5  15   5        0.94       23.95     44.04 o 
  -4  15   5        7.56       -0.16     43.80 o 
  -3  15   5        0.02       19.43     23.78 o 
  -2  15   5        4.00       55.27     26.40 o 
  -1  15   5       21.63       17.62     19.65 o 
   0  15   5        0.03        9.08     18.52 o 
   1  15   5        0.62      -11.58     18.62 o 
   2  15   5        0.21       -2.78     31.96 o 
   3  15   5       10.14       21.42     24.61 o 
   4  15   5        0.83       23.89     27.99 o 
  -4  16   5        0.21       -4.43     58.24 o 
  -3  16   5       20.63       88.57     30.58 o 
  -2  16   5       18.28       28.51     40.01 o 
  -1  16   5      105.52      113.66     24.55 o 
   0  16   5       99.30      131.44     24.86 o 
   1  16   5        0.10       28.37     27.76 o 
   2  16   5        2.61        3.65     25.67 o 
   3  16   5        3.05        9.00     46.88 o 
  -2  17   5       18.70       13.42     26.24 o 
  -1  17   5        3.23       48.53     28.77 o 
   0  17   5       58.55       62.17     24.17 o 
   1  17   5      109.95      133.21     26.05 o 
 -11   0   6       44.65       40.72     68.19 o 
 -10   0   6      177.69      115.07     74.34 o 
  -9   0   6       23.03      -65.82     53.04 o 
  -8   0   6      241.23      236.76     71.03 o 
  -7   0   6      468.36      576.72     40.43 o 
  -6   0   6     1319.44     1090.99    106.54 o 
  -5   0   6     2381.47     2766.14     83.76 o 
  -4   0   6      872.91      791.17     25.92 o 
  -3   0   6      168.79      308.32     22.45 o 
  -2   0   6      619.30      494.37     24.89 o 
  -1   0   6      391.84      496.29     18.97 o 
   0   0   6    12696.08    11446.01    256.34 o 
   1   0   6     1679.90     1749.16     45.02 o 
   2   0   6    12354.89    12927.16    267.38 o 
   3   0   6     2114.48     2179.64     57.58 o 
   4   0   6     1228.60     1176.39     46.73 o 
   5   0   6     5465.85     5434.40    125.90 o 
   6   0   6      280.99      301.30     25.25 o 
   7   0   6       41.21       26.22     26.54 o 
   8   0   6       31.59       23.14     53.98 o 
   9   0   6        8.48       40.19     31.00 o 
  10   0   6       55.78      133.51     39.31 o 
 -11   1   6        0.06       56.86     76.24 o 
 -10   1   6       53.00      122.13     51.69 o 
  -9   1   6       79.54       68.14     43.52 o 
  -8   1   6      558.94      562.47     46.00 o 
  -7   1   6      901.85      832.74     61.88 o 
  -6   1   6     2260.09     2187.28     57.77 o 
  -5   1   6       58.48       90.78     21.65 o 
  -4   1   6      119.07      166.02     12.56 o 
  -3   1   6    10036.91     9588.31    140.02 o 
  -2   1   6     3852.34     4334.70     75.17 o 
  -1   1   6     4034.65     4117.71     63.15 o 
   0   1   6      772.97      866.40     18.61 o 
   1   1   6     4090.57     3598.24     57.78 o 
   2   1   6     5290.16     5115.92     80.39 o 
   3   1   6     1502.80     1339.81     28.89 o 
   4   1   6      102.52      103.54     10.68 o 
   5   1   6      441.95      532.44     35.49 o 
   6   1   6      385.72      417.57     27.57 o 
   7   1   6      794.29      726.25     38.34 o 
   8   1   6      233.08      222.18     26.85 o 
   9   1   6       43.42       68.96     23.65 o 
  10   1   6        0.08        7.84     21.72 o 
 -10   2   6       62.51       80.98     48.50 o 
  -9   2   6        0.32       19.52     24.31 o 
  -8   2   6        0.83      -29.25     19.50 o 
  -7   2   6      103.30      142.15     24.70 o 
  -6   2   6     1109.20     1021.29     35.75 o 
  -5   2   6     1268.98     1332.56     34.99 o 
  -4   2   6     2225.94     2135.65     37.03 o 
  -3   2   6      141.16      167.52      8.14 o 
  -2   2   6     1179.18     1118.29     25.01 o 
  -1   2   6      782.77      896.62     18.23 o 
   0   2   6     2263.83     1715.37     30.64 o 
   1   2   6       94.68      102.16      7.92 o 
   2   2   6      507.59      431.81     31.87 o 
   3   2   6      194.13      182.59     11.43 o 
   4   2   6     1961.99     1996.65     39.78 o 
   5   2   6     1781.78     1892.56     47.90 o 
   6   2   6       39.94       33.38     14.33 o 
   7   2   6       46.06       45.43     18.43 o 
   8   2   6       12.43        1.97     18.83 o 
   9   2   6       95.39      115.65     28.30 o 
 -10   3   6        6.80       77.99     47.31 o 
  -9   3   6        0.45      -10.73     23.29 o 
  -8   3   6       19.67       16.35     21.79 o 
  -7   3   6      158.13      142.64     25.00 o 
  -6   3   6        2.81       -4.29     11.60 o 
  -5   3   6      305.17      286.11     19.00 o 
  -4   3   6       35.59       66.04     11.01 o 
  -3   3   6      601.62      560.79     17.50 o 
  -2   3   6      518.17      641.55     18.24 o 
  -1   3   6        3.71        5.12      4.14 o 
   0   3   6      983.18     1137.17     24.21 o 
   1   3   6      802.28      790.63     19.44 o 
   2   3   6      839.79      832.08     21.03 o 
   3   3   6      460.77      486.15     17.35 o 
   4   3   6       76.71       76.65     10.37 o 
   5   3   6       16.11       -1.64     13.49 o 
   6   3   6       21.67       39.24     15.08 o 
   7   3   6       39.99       69.70     20.78 o 
   8   3   6       34.98       34.06     19.45 o 
   9   3   6        0.02       30.30     22.67 o 
 -10   4   6        0.85       42.91     29.12 o 
  -9   4   6        0.01      -11.52     24.29 o 
  -8   4   6        0.52        5.08     22.29 o 
  -7   4   6        1.79      -11.11     18.65 o 
  -6   4   6      122.01      118.45     21.87 o 
  -5   4   6      144.95      185.72     21.53 o 
  -4   4   6       52.07       49.59      8.52 o 
  -3   4   6      136.51      134.81     10.66 o 
  -2   4   6      167.57      194.69     11.72 o 
  -1   4   6      134.13      162.43     11.32 o 
   0   4   6      540.02      519.07     15.03 o 
   1   4   6      324.30      353.62     13.43 o 
   2   4   6       11.90       26.95      8.05 o 
   3   4   6        1.01        7.30      7.64 o 
   4   4   6       44.39       38.95      9.89 o 
   5   4   6      129.68      148.13     13.65 o 
   6   4   6       61.15       69.43     19.91 o 
   7   4   6        0.39       -0.57     17.39 o 
   8   4   6        2.53        4.86     18.89 o 
   9   4   6        0.76       18.39     20.90 o 
 -10   5   6        4.10       41.78     30.61 o 
  -9   5   6        5.45       12.86     25.10 o 
  -8   5   6       25.84       33.27     23.88 o 
  -7   5   6      253.90      291.94     52.52 o 
  -6   5   6      751.13      753.09     62.27 o 
  -5   5   6      374.59      387.23     23.58 o 
  -4   5   6       75.05       48.81     12.31 o 
  -3   5   6      985.82      884.02     24.21 o 
  -2   5   6      655.04      673.30     20.26 o 
  -1   5   6        5.69       -4.82      5.54 o 
   0   5   6        1.60       13.91      6.63 o 
   1   5   6     1888.48     1731.28     33.41 o 
   2   5   6      677.58      800.61     21.20 o 
   3   5   6     2481.01     2486.84     46.48 o 
   4   5   6       21.49       25.00      9.61 o 
   5   5   6      691.42      650.15     27.21 o 
   6   5   6       30.97       22.81     14.86 o 
   7   5   6       63.61       56.81     16.84 o 
   8   5   6      114.12      133.09     24.76 o 
   9   5   6       10.75       36.96     23.26 o 
 -10   6   6      112.99      145.78     55.23 o 
  -9   6   6       22.50       -1.40     24.39 o 
  -8   6   6       15.81       -1.95     22.70 o 
  -7   6   6       27.17       56.77     17.88 o 
  -6   6   6      279.11      301.19     24.16 o 
  -5   6   6      104.58      126.86     17.46 o 
  -4   6   6       81.26       69.59     14.01 o 
  -3   6   6      935.09      894.01     28.17 o 
  -2   6   6      209.31      195.18     13.82 o 
  -1   6   6     1146.51     1190.10     24.83 o 
   0   6   6     4545.48     3971.80     64.68 o 
   1   6   6      264.80      291.97     22.69 o 
   2   6   6      381.90      275.12     16.59 o 
   3   6   6      100.84      172.28     13.91 o 
   4   6   6      435.87      441.14     19.83 o 
   5   6   6       69.90       98.21     17.02 o 
   6   6   6       40.60       30.43     17.02 o 
   7   6   6       14.95       10.28     18.39 o 
   8   6   6       70.28      104.58     26.14 o 
   9   6   6       82.23       71.97     27.47 o 
 -10   7   6       76.20       61.28     31.42 o 
  -9   7   6        8.65       54.79     28.19 o 
  -8   7   6      112.78      117.88     28.86 o 
  -7   7   6      446.94      541.24     50.44 o 
  -6   7   6      329.99      390.84     33.63 o 
  -5   7   6      137.82      143.46     18.93 o 
  -4   7   6      364.26      361.27     27.82 o 
  -3   7   6     3369.75     3517.38     67.39 o 
  -2   7   6     3609.76     3408.61     65.29 o 
  -1   7   6       43.73       35.71     10.21 o 
   0   7   6      808.80      920.55     24.53 o 
   1   7   6     1714.11     1413.59     33.14 o 
   2   7   6     1938.29     2054.48     57.04 o 
   3   7   6     1069.81     1002.02     28.73 o 
   4   7   6      544.94      520.76     47.15 o 
   5   7   6       17.01        0.59     14.76 o 
   6   7   6      682.32      629.25     41.21 o 
   7   7   6      386.71      456.20     58.85 o 
   8   7   6       65.28       58.01     23.99 o 
   9   7   6       17.73       49.63     34.13 o 
  -9   8   6        1.62       -0.38     26.98 o 
  -8   8   6       10.08      -12.82     22.89 o 
  -7   8   6      160.13      159.06     28.96 o 
  -6   8   6      685.24      789.88     55.58 o 
  -5   8   6      712.41      630.85     52.11 o 
  -4   8   6      943.10      927.95     38.38 o 
  -3   8   6       92.75      114.38     22.01 o 
  -2   8   6     3805.73     3651.63     90.99 o 
  -1   8   6     3574.63     3601.01     76.23 o 
   0   8   6     4029.43     3871.17     70.12 o 
   1   8   6       28.07       20.36     10.14 o 
   2   8   6     1818.89     1636.11     38.35 o 
   3   8   6       52.78       33.99     11.50 o 
   4   8   6     1005.72     1020.17     39.40 o 
   5   8   6     2103.72     1918.10     58.47 o 
   6   8   6       75.40       62.63     41.15 o 
   7   8   6        0.02       -3.53     17.23 o 
   8   8   6      117.43      128.90     24.12 o 
  -9   9   6       71.19       45.46     42.14 o 
  -8   9   6      269.73      259.49     53.04 o 
  -7   9   6       77.73       94.37     24.10 o 
  -6   9   6      117.87      139.76     27.81 o 
  -5   9   6      174.88      153.18     23.06 o 
  -4   9   6       84.02       72.13     18.97 o 
  -3   9   6     2833.32     2971.21     67.36 o 
  -2   9   6     2505.87     2172.17     53.53 o 
  -1   9   6       37.22       50.13     12.96 o 
   0   9   6       23.99        8.54      9.45 o 
   1   9   6     1223.45     1144.69     31.46 o 
   2   9   6      921.98     1018.58     30.29 o 
   3   9   6      741.91      685.22     26.41 o 
   4   9   6      371.39      296.60     23.56 o 
   5   9   6       47.13       27.73     19.34 o 
   6   9   6       33.07       52.57     19.03 o 
   7   9   6      265.05      226.81     54.06 o 
   8   9   6      117.17      106.05     24.21 o 
  -9  10   6       11.41      -33.15     37.41 o 
  -8  10   6        5.39       56.67     38.12 o 
  -7  10   6       37.76       52.96     64.87 o 
  -6  10   6       78.30       97.80     26.27 o 
  -5  10   6      321.25      336.75     34.22 o 
  -4  10   6        4.49       42.89     21.73 o 
  -3  10   6        0.15       13.75     26.28 o 
  -2  10   6       41.98       46.10     14.39 o 
  -1  10   6      641.62      668.41     29.49 o 
   0  10   6      640.72      625.72     30.62 o 
   1  10   6        5.51       15.36     13.28 o 
   2  10   6       19.23       26.39     12.63 o 
   3  10   6        8.75       15.29     14.55 o 
   4  10   6       97.51      115.55     19.55 o 
   5  10   6       63.13       38.19     20.91 o 
   6  10   6        5.55       -1.55     28.98 o 
   7  10   6        8.41       18.43     36.01 o 
   8  10   6        0.47       17.74     21.41 o 
  -8  11   6        0.64       23.94     42.85 o 
  -7  11   6        0.10       22.15     32.20 o 
  -6  11   6        1.06       12.79     23.26 o 
  -5  11   6        5.49       18.87     22.51 o 
  -4  11   6      147.60      130.15     26.61 o 
  -3  11   6        3.34      -13.19     18.08 o 
  -2  11   6       16.00       12.08     15.75 o 
  -1  11   6       47.25       39.24     16.62 o 
   0  11   6       38.05       24.02     15.64 o 
   1  11   6       16.56       23.94     13.28 o 
   2  11   6       69.02       74.56     17.92 o 
   3  11   6       30.28       24.31     14.74 o 
   4  11   6        9.38        5.37     19.14 o 
   5  11   6        0.81       11.75     17.29 o 
   6  11   6        0.25        1.59     18.06 o 
   7  11   6        0.05       28.58     19.79 o 
  -8  12   6        0.03       55.22     51.85 o 
  -7  12   6        4.54       33.91     27.43 o 
  -6  12   6        5.98       -3.71     24.61 o 
  -5  12   6       12.18        8.49     22.45 o 
  -4  12   6       38.66       34.07     23.07 o 
  -3  12   6        4.41       31.63     23.31 o 
  -2  12   6       47.99       41.63     18.46 o 
  -1  12   6        5.48       19.83     40.49 o 
   0  12   6        5.15       10.89     27.12 o 
   1  12   6       85.60      106.10     26.46 o 
   2  12   6      175.54      164.94     18.81 o 
   3  12   6       24.79       17.05     17.25 o 
   4  12   6       79.28       69.73     20.70 o 
   5  12   6       12.98      -26.41     17.60 o 
   6  12   6        0.06        4.64     20.00 o 
   7  12   6        4.80      -17.63     62.03 o 
  -7  13   6       37.18       55.08     29.37 o 
  -6  13   6        1.36        3.65     33.38 o 
  -5  13   6        8.04      -13.36     40.01 o 
  -4  13   6      164.75      162.14     30.53 o 
  -3  13   6      555.11      527.09    112.46 o 
  -2  13   6       90.85       63.11     24.05 o 
  -1  13   6        0.35       -6.70     16.69 o 
   0  13   6        0.44      -12.33     15.90 o 
   1  13   6      108.10       87.23     21.64 o 
   2  13   6      353.10      342.41     29.42 o 
   3  13   6      303.35      307.53     28.08 o 
   4  13   6       14.86       34.55     20.42 o 
   5  13   6        6.40       11.13     20.29 o 
   6  13   6        5.40      -34.76     23.18 o 
  -6  14   6      224.29      201.14     36.91 o 
  -5  14   6      245.01      250.31     54.22 o 
  -4  14   6       95.50       91.60     38.12 o 
  -3  14   6       50.98       48.54     31.96 o 
  -2  14   6      217.41      216.78     74.82 o 
  -1  14   6      213.69      243.52     26.18 o 
   0  14   6      661.10      676.93     62.34 o 
   1  14   6      112.21       96.81     22.81 o 
   2  14   6      116.51      156.20     24.26 o 
   3  14   6       41.19       43.37     25.93 o 
   4  14   6       78.87      101.97     36.79 o 
   5  14   6      117.88       49.26     35.27 o 
  -5  15   6       57.45       88.58     67.24 o 
  -4  15   6       46.52        6.54     30.07 o 
  -3  15   6      439.97      385.19     41.19 o 
  -2  15   6      164.24      163.89     31.45 o 
  -1  15   6       74.41       75.52     23.20 o 
   0  15   6        7.61       37.05     26.90 o 
   1  15   6      432.54      421.43     32.97 o 
   2  15   6      379.76      378.19    100.15 o 
   3  15   6      234.65      189.39     34.01 o 
   4  15   6       35.05       65.82     29.12 o 
  -4  16   6       32.23       29.67     69.85 o 
  -3  16   6        0.07       -5.66     24.75 o 
  -2  16   6      104.83       92.92     29.26 o 
  -1  16   6      307.22      300.25     69.14 o 
   0  16   6      173.98      178.39     27.03 o 
   1  16   6        7.00       40.35     30.34 o 
   2  16   6        1.42      -23.68     64.40 o 
   3  16   6       24.32      -22.74     26.34 o 
  -2  17   6       77.71      104.40     32.06 o 
  -1  17   6        9.17       20.57     26.63 o 
   0  17   6       14.80       27.16     22.44 o 
 -10   1   7       34.77       52.79     59.90 o 
  -9   1   7       62.03       29.82     41.94 o 
  -8   1   7       28.82        9.47     36.00 o 
  -7   1   7      183.60      180.40     25.53 o 
  -6   1   7      168.07      209.24     17.44 o 
  -5   1   7      174.93      194.38     12.47 o 
  -4   1   7      359.55      374.23     14.00 o 
  -3   1   7      992.76     1003.59     20.85 o 
  -2   1   7     1261.55     1391.77     25.89 o 
  -1   1   7      907.12      858.37     18.29 o 
   0   1   7      485.03      598.18     15.39 o 
   1   1   7      629.97      630.70     17.09 o 
   2   1   7       13.39       31.46      7.42 o 
   3   1   7      369.04      341.81     23.86 o 
   4   1   7      128.70      160.09     12.80 o 
   5   1   7      163.37      176.82     14.57 o 
   6   1   7      190.23      212.57     19.11 o 
   7   1   7        0.60       -3.72     17.22 o 
   8   1   7       58.81       62.22     21.93 o 
   9   1   7        4.88      -12.71     19.64 o 
 -10   2   7       63.66       45.03     46.37 o 
  -9   2   7       37.64        9.21     39.74 o 
  -8   2   7      120.80      105.13     25.39 o 
  -7   2   7       67.76       85.68     21.20 o 
  -6   2   7      314.10      357.34     28.38 o 
  -5   2   7      816.53      885.56     29.44 o 
  -4   2   7     6205.81     6255.33     95.25 o 
  -3   2   7      746.90      729.39     16.74 o 
  -2   2   7     3232.61     2917.52     47.46 o 
  -1   2   7     2463.58     2654.23     43.78 o 
   0   2   7      243.92      207.08     13.96 o 
   1   2   7      315.46      224.08     13.68 o 
   2   2   7     1280.76     1155.10     25.93 o 
   3   2   7     1460.54     1369.53     30.40 o 
   4   2   7     1611.27     1639.65     37.95 o 
   5   2   7     2056.02     2128.19     43.97 o 
   6   2   7      127.06      126.51     22.69 o 
   7   2   7        0.04        7.95     21.26 o 
   8   2   7        0.65       11.98     18.96 o 
   9   2   7       70.97       90.59     24.35 o 
 -10   3   7      216.89      188.24     55.06 o 
  -9   3   7      120.16      123.94     29.46 o 
  -8   3   7       32.50       23.91     22.08 o 
  -7   3   7      985.95      990.65     65.30 o 
  -6   3   7      299.89      261.03     20.21 o 
  -5   3   7     2925.82     2751.67     64.06 o 
  -4   3   7     4269.95     4380.03     78.86 o 
  -3   3   7     2071.84     2219.92     44.33 o 
  -2   3   7     8459.20     8658.13    156.28 o 
  -1   3   7       62.51       38.38      8.90 o 
   0   3   7      332.07      406.98     23.26 o 
   1   3   7       59.27       47.39      8.43 o 
   2   3   7     2986.51     2733.55     48.42 o 
   3   3   7     3029.57     3159.33     55.73 o 
   4   3   7      279.14      264.11     15.43 o 
   5   3   7      161.38      168.32     14.68 o 
   6   3   7      379.81      409.67     24.68 o 
   7   3   7       58.76       47.43     16.58 o 
   8   3   7      473.54      514.16     36.13 o 
   9   3   7        1.49       46.51     23.09 o 
 -10   4   7       82.29        6.19     43.19 o 
  -9   4   7       37.39       -9.80     23.30 o 
  -8   4   7      124.49       57.58     25.43 o 
  -7   4   7        8.07        9.11     21.17 o 
  -6   4   7     1655.29     1420.21     43.06 o 
  -5   4   7     2824.56     2762.60     70.54 o 
  -4   4   7       42.77       47.26      8.85 o 
  -3   4   7     2457.58     2635.41     70.94 o 
  -2   4   7     2610.79     2517.09     64.11 o 
  -1   4   7     2952.35     3325.43     81.90 o 
   0   4   7    14137.75    14560.55    212.77 o 
   1   4   7     8450.48     8246.79    124.47 o 
   2   4   7     1355.70     1163.93     28.38 o 
   3   4   7      622.69      686.21     21.56 o 
   4   4   7      808.74      849.87     25.31 o 
   5   4   7      862.45      873.38     43.69 o 
   6   4   7        9.88        4.69     21.88 o 
   7   4   7        0.32       14.24     15.01 o 
   8   4   7       23.90       51.84     21.44 o 
   9   4   7      110.99      145.16     26.42 o 
 -10   5   7       30.05       15.70     30.90 o 
  -9   5   7       68.28       93.21     29.78 o 
  -8   5   7       75.06       50.10     25.10 o 
  -7   5   7      441.02      428.42     47.46 o 
  -6   5   7      196.13      246.61     23.21 o 
  -5   5   7     3150.07     3149.57     73.88 o 
  -4   5   7      695.75      640.29     26.10 o 
  -3   5   7     2198.55     2134.48     44.66 o 
  -2   5   7     2328.36     2164.81     50.37 o 
  -1   5   7      343.38      384.51     14.05 o 
   0   5   7      290.44      325.59     16.59 o 
   1   5   7     1403.46     1137.59     25.67 o 
   2   5   7     1770.87     1638.75     33.92 o 
   3   5   7     1336.93     1334.77     31.10 o 
   4   5   7        1.04        5.21      9.64 o 
   5   5   7      580.91      656.08     28.69 o 
   6   5   7       16.66       19.04     15.10 o 
   7   5   7       33.31       54.13     17.30 o 
   8   5   7      163.78      117.62     26.37 o 
   9   5   7        0.23       43.27     24.64 o 
 -10   6   7       14.53       40.29     44.99 o 
  -9   6   7       10.03       33.54     26.37 o 
  -8   6   7        1.62       33.48     33.34 o 
  -7   6   7       55.45       44.61     17.51 o 
  -6   6   7      104.57      127.24     18.95 o 
  -5   6   7      202.80      193.68     19.56 o 
  -4   6   7        6.11        0.13     11.84 o 
  -3   6   7      281.24      294.58     18.66 o 
  -2   6   7      820.76      859.74     27.38 o 
  -1   6   7      424.70      433.28     14.41 o 
   0   6   7      535.55      528.93     17.15 o 
   1   6   7      443.38      430.57     21.46 o 
   2   6   7      741.04      654.13     20.52 o 
   3   6   7      415.83      418.77     18.47 o 
   4   6   7      106.30      137.69     13.84 o 
   5   6   7      690.40      622.21     46.89 o 
   6   6   7       29.43       39.04     17.47 o 
   7   6   7      145.47      198.21     24.16 o 
   8   6   7        1.02        8.59     23.76 o 
   9   6   7       36.55       43.36     26.00 o 
 -10   7   7        8.62       11.10     33.54 o 
  -9   7   7        5.94       20.97     28.03 o 
  -8   7   7       32.92       31.35     23.61 o 
  -7   7   7       24.20       50.49     18.84 o 
  -6   7   7        5.41       21.06     15.97 o 
  -5   7   7        9.24       11.59     14.53 o 
  -4   7   7      277.07      282.42     24.13 o 
  -3   7   7      285.12      313.23     17.25 o 
  -2   7   7       23.02       19.58     11.54 o 
  -1   7   7       11.79       -1.45      9.30 o 
   0   7   7      200.70      218.99     13.58 o 
   1   7   7        0.97       22.53      9.17 o 
   2   7   7      324.15      348.87     30.48 o 
   3   7   7      198.58      163.68     17.21 o 
   4   7   7        0.83        1.15     12.25 o 
   5   7   7        5.24        0.93     15.15 o 
   6   7   7       93.29       80.00     20.13 o 
   7   7   7       45.13       41.51     30.69 o 
   8   7   7        0.04       10.75     23.91 o 
  -9   8   7        2.36        3.13     26.53 o 
  -8   8   7        4.09       13.69     26.67 o 
  -7   8   7        6.07      -11.77     16.05 o 
  -6   8   7       86.47      116.41     20.26 o 
  -5   8   7       26.42       24.52     15.63 o 
  -4   8   7       26.96       28.25     16.88 o 
  -3   8   7       25.83       29.83     12.95 o 
  -2   8   7      257.95      239.39     26.86 o 
  -1   8   7      122.81       98.60     19.68 o 
   0   8   7       48.22       46.61     10.49 o 
   1   8   7      224.85      202.69     14.77 o 
   2   8   7      132.53      146.05     14.33 o 
   3   8   7      243.67      232.03     17.23 o 
   4   8   7       20.22       10.75     12.00 o 
   5   8   7      133.56      151.82     20.91 o 
   6   8   7       20.82       26.93     18.55 o 
   7   8   7        0.58       10.70     17.83 o 
   8   8   7        0.26      -26.01     29.81 o 
  -9   9   7       50.62       50.19     44.51 o 
  -8   9   7       74.72       39.78     39.78 o 
  -7   9   7      166.86      254.91     31.22 o 
  -6   9   7        3.16       16.31     18.64 o 
  -5   9   7      277.45      404.66     31.13 o 
  -4   9   7      230.57      231.57     25.01 o 
  -3   9   7     1322.02     1356.08     52.90 o 
  -2   9   7     1176.84     1165.44     43.38 o 
  -1   9   7       10.52        4.28     12.71 o 
   0   9   7       12.08        3.28     12.02 o 
   1   9   7      352.01      369.57     21.38 o 
   2   9   7      680.66      650.69     33.85 o 
   3   9   7     1179.68     1156.26     34.17 o 
   4   9   7      322.98      314.87     25.27 o 
   5   9   7       21.43       -3.03     25.69 o 
   6   9   7       68.69       86.21     22.55 o 
   7   9   7       49.13       35.56     19.90 o 
   8   9   7       35.04       67.74     22.22 o 
  -8  10   7       30.21       40.62     33.38 o 
  -7  10   7       82.16      105.21     42.62 o 
  -6  10   7      341.83      336.42     35.49 o 
  -5  10   7      388.23      398.01     50.90 o 
  -4  10   7       85.19       90.28     21.14 o 
  -3  10   7       38.18       27.28     20.29 o 
  -2  10   7      126.32      197.95     23.39 o 
  -1  10   7      147.36      130.10     17.39 o 
   0  10   7      285.91      305.11     25.08 o 
   1  10   7      146.63      134.77     18.02 o 
   2  10   7      952.43      926.73     63.21 o 
   3  10   7     1336.93     1298.06     36.91 o 
   4  10   7      216.81      146.11     20.51 o 
   5  10   7      318.74      312.17     39.88 o 
   6  10   7       31.93       20.24     18.86 o 
   7  10   7        3.06       12.31     18.34 o 
  -8  11   7       30.01       20.98     27.53 o 
  -7  11   7      186.36      205.84     34.98 o 
  -6  11   7        2.91      -20.58     21.91 o 
  -5  11   7      568.28      543.09    124.77 o 
  -4  11   7      246.67      157.61     31.49 o 
  -3  11   7      112.37      108.78     24.38 o 
  -2  11   7      220.84      186.67     22.68 o 
  -1  11   7        1.27       14.85     15.40 o 
   0  11   7      142.14      105.83     32.98 o 
   1  11   7      690.37      697.01     32.55 o 
   2  11   7     1782.42     1810.41     45.11 o 
   3  11   7      370.27      310.59     21.49 o 
   4  11   7        4.23        2.46     17.04 o 
   5  11   7      149.40      206.46     39.16 o 
   6  11   7      132.80      146.01     27.95 o 
   7  11   7       40.89       36.20     29.05 o 
  -7  12   7       15.33      -24.61     56.35 o 
  -6  12   7      198.53      272.15     36.65 o 
  -5  12   7      236.64      274.29     34.80 o 
  -4  12   7      112.36      117.21     27.12 o 
  -3  12   7      113.71       92.17     25.09 o 
  -2  12   7      841.23      832.83     53.98 o 
  -1  12   7      192.59      170.96     31.48 o 
   0  12   7      212.23      183.51     27.40 o 
   1  12   7      158.11      157.39     22.11 o 
   2  12   7      244.51      266.48     45.18 o 
   3  12   7      620.43      535.64     36.48 o 
   4  12   7      485.18      472.64     32.51 o 
   5  12   7      164.74      169.15     25.72 o 
   6  12   7        3.53        9.57     21.24 o 
  -7  13   7       31.80       53.95     31.80 o 
  -6  13   7        1.81       27.42     26.76 o 
  -5  13   7      154.82      183.79     35.04 o 
  -4  13   7      110.78      123.48     33.62 o 
  -3  13   7      314.02      386.15     38.97 o 
  -2  13   7      206.87      246.68     44.27 o 
  -1  13   7       50.77       46.37     25.61 o 
   0  13   7       17.85       46.24     19.36 o 
   1  13   7      108.30       95.04     21.42 o 
   2  13   7      359.98      400.12     30.43 o 
   3  13   7      171.96      136.01     29.25 o 
   4  13   7       27.48       10.83     19.64 o 
   5  13   7       18.96        3.27     20.57 o 
   6  13   7       53.14       15.54     23.30 o 
  -6  14   7        8.32        3.72     26.48 o 
  -5  14   7       31.34       -9.99     25.27 o 
  -4  14   7        5.96       77.77     28.45 o 
  -3  14   7        5.36       35.81     26.99 o 
  -2  14   7       61.04       41.38     24.61 o 
  -1  14   7      127.76      128.83     27.35 o 
   0  14   7       77.63       56.64     21.66 o 
   1  14   7        9.34      -11.87     17.47 o 
   2  14   7       11.45       28.90     19.39 o 
   3  14   7       24.88       33.68     27.94 o 
   4  14   7       11.39       -1.97     23.44 o 
   5  14   7       24.10       24.01     22.25 o 
  -5  15   7       14.97       39.04     29.62 o 
  -4  15   7        1.35       29.55     27.69 o 
  -3  15   7        0.18       23.28     26.39 o 
  -2  15   7        5.82        7.03     24.75 o 
  -1  15   7        4.05       27.79     20.08 o 
   0  15   7        2.13      -25.15     22.84 o 
   1  15   7        2.01      -10.65     19.42 o 
   2  15   7        8.61       22.15     28.65 o 
   3  15   7        0.24       -6.59     25.32 o 
   4  15   7        8.15      -23.63     22.87 o 
  -3  16   7        0.59      -33.80     31.49 o 
  -2  16   7       70.33       72.56     28.45 o 
  -1  16   7      105.47      126.73     30.58 o 
   0  16   7      107.61       90.25     38.33 o 
   1  16   7       48.24       42.01     22.18 o 
   2  16   7        0.61        8.82     26.85 o 
 -10   0   8       65.25       51.14     64.40 o 
  -9   0   8      167.29      211.67     75.76 o 
  -8   0   8      472.33      353.73     79.55 o 
  -7   0   8      761.51      581.02     88.08 o 
  -6   0   8      633.21      743.43     41.43 o 
  -5   0   8      173.60      121.13     23.75 o 
  -4   0   8      260.38      307.89     17.01 o 
  -3   0   8       19.18       20.07      8.46 o 
  -2   0   8     3656.75     3495.92     80.03 o 
  -1   0   8     9509.00     9083.20    190.05 o 
   0   0   8      849.76     1095.17     33.33 o 
   1   0   8      771.85      531.60     42.15 o 
   2   0   8     5199.22     5569.08    125.01 o 
   3   0   8     6626.39     6664.95    148.97 o 
   4   0   8     2229.15     2204.64     62.93 o 
   5   0   8     2616.44     2403.49     69.22 o 
   6   0   8      651.47      697.36     88.36 o 
   7   0   8      515.67      519.19     77.42 o 
   8   0   8        5.44       22.39     31.21 o 
   9   0   8       25.33       67.02     33.54 o 
 -10   1   8      110.70       54.45     48.19 o 
  -9   1   8      454.12      254.52     55.67 o 
  -8   1   8      362.37      192.84     47.15 o 
  -7   1   8      108.54      118.92     38.15 o 
  -6   1   8      211.63      148.20     21.66 o 
  -5   1   8     2362.03     2535.20     78.08 o 
  -4   1   8      575.20      579.66     16.26 o 
  -3   1   8      280.83      291.69     11.66 o 
  -2   1   8     3030.92     2795.53     46.62 o 
  -1   1   8        8.14       18.17      5.59 o 
   0   1   8     7764.30     7976.02    146.43 o 
   1   1   8      564.16      592.66     25.94 o 
   2   1   8      959.05      827.15     21.85 o 
   3   1   8     1427.46     1324.16     30.58 o 
   4   1   8      502.17      517.50     23.22 o 
   5   1   8       56.47       56.05     11.87 o 
   6   1   8      766.82      869.99     50.04 o 
   7   1   8       56.26       66.86     19.89 o 
   8   1   8       39.69        7.75     21.75 o 
   9   1   8       23.27       66.73     23.53 o 
 -10   2   8        5.59       36.02     47.04 o 
  -9   2   8       44.87       37.98     40.63 o 
  -8   2   8        6.63       53.08     46.17 o 
  -7   2   8      180.82      111.04     24.08 o 
  -6   2   8      177.57      200.53     24.08 o 
  -5   2   8      290.71      241.77     17.62 o 
  -4   2   8      309.11      376.04     26.51 o 
  -3   2   8       51.09       65.79      8.26 o 
  -2   2   8     3517.75     3267.08     53.26 o 
  -1   2   8     6456.17     6608.15    100.44 o 
   0   2   8      268.43      339.55     14.36 o 
   1   2   8      864.15      667.90     18.64 o 
   2   2   8      424.32      397.54     32.05 o 
   3   2   8     2642.56     2715.07     55.99 o 
   4   2   8      709.31      729.91     24.75 o 
   5   2   8      930.63      897.96     27.70 o 
   6   2   8      337.88      327.56     32.57 o 
   7   2   8       35.63       71.03     21.57 o 
   8   2   8       41.51       30.93     20.83 o 
   9   2   8       27.93       50.81     23.04 o 
 -10   3   8       12.05       47.20     47.36 o 
  -9   3   8       28.44       58.41     42.46 o 
  -8   3   8        0.48       -2.90     22.41 o 
  -7   3   8       58.78       43.10     21.63 o 
  -6   3   8        0.97       11.41     12.68 o 
  -5   3   8      552.19      549.75     26.04 o 
  -4   3   8      698.87      659.78     20.80 o 
  -3   3   8        9.53       15.02      7.51 o 
  -2   3   8     1539.51     1600.57     35.16 o 
  -1   3   8      489.34      557.74     15.45 o 
   0   3   8     1048.08     1185.88     25.36 o 
   1   3   8      217.87      240.40     13.00 o 
   2   3   8      427.53      457.39     27.00 o 
   3   3   8      281.25      299.62     28.59 o 
   4   3   8       52.53       49.51     10.72 o 
   5   3   8       82.98       62.78     12.77 o 
   6   3   8        1.81       12.30     14.59 o 
   7   3   8       13.50       13.75     15.76 o 
   8   3   8       10.72       20.67     19.93 o 
   9   3   8        0.78        8.70     21.28 o 
 -10   4   8        0.02       36.25     45.40 o 
  -9   4   8        3.13       19.80     29.71 o 
  -8   4   8        0.01      -12.83     22.54 o 
  -7   4   8        8.49        5.89     21.13 o 
  -6   4   8      322.03      290.36     21.79 o 
  -5   4   8        1.39       11.69     12.49 o 
  -4   4   8        1.38      -11.63     10.11 o 
  -3   4   8      107.09       90.56     10.42 o 
  -2   4   8      386.38      422.15     16.95 o 
  -1   4   8       43.99       35.29     11.06 o 
   0   4   8        6.88        3.48      8.30 o 
   1   4   8      817.43      877.72     22.37 o 
   2   4   8      136.37      163.00     16.31 o 
   3   4   8        3.13        3.83      8.96 o 
   4   4   8       55.53       81.51     12.53 o 
   5   4   8      138.15      128.82     15.00 o 
   6   4   8        0.49        0.54     14.77 o 
   7   4   8       10.61       44.21     17.35 o 
   8   4   8        0.01       19.47     20.36 o 
   9   4   8        1.02       52.72     23.21 o 
 -10   5   8        5.60       16.96     45.10 o 
  -9   5   8       23.28       15.71     26.95 o 
  -8   5   8       47.88       26.41     24.79 o 
  -7   5   8       45.41       43.32     23.92 o 
  -6   5   8       28.65      -14.86     13.87 o 
  -5   5   8     1723.93     1704.87     48.13 o 
  -4   5   8      453.30      472.16     24.70 o 
  -3   5   8      430.17      418.24     35.57 o 
  -2   5   8     1050.81     1126.01     29.00 o 
  -1   5   8      459.10      488.10     16.25 o 
   0   5   8      140.51      146.31     10.39 o 
   1   5   8      113.70      127.18     10.84 o 
   2   5   8      777.61      702.83     21.52 o 
   3   5   8       59.88       48.13     10.59 o 
   4   5   8       41.90       42.56     11.47 o 
   5   5   8       26.38       39.41     15.33 o 
   6   5   8      266.72      342.98     44.17 o 
   7   5   8       47.22       31.90     17.24 o 
   8   5   8       27.07        2.58     21.58 o 
   9   5   8       28.18       86.57     27.09 o 
 -10   6   8       10.82       -3.78     29.32 o 
  -9   6   8       38.26       24.81     31.99 o 
  -8   6   8      118.95       59.06     26.53 o 
  -7   6   8      325.70      254.20     52.76 o 
  -6   6   8       20.62       43.19     16.50 o 
  -5   6   8       13.50       16.66     13.83 o 
  -4   6   8        0.45       -7.05     11.72 o 
  -3   6   8      681.08      720.50     23.34 o 
  -2   6   8     2744.53     2702.37     54.84 o 
  -1   6   8     3465.30     3385.24     65.77 o 
   0   6   8      331.11      362.34     17.93 o 
   1   6   8     2848.16     2696.26     49.07 o 
   2   6   8      820.46      874.65     24.80 o 
   3   6   8     4303.78     3926.92     73.71 o 
   4   6   8        5.49       10.68     12.11 o 
   5   6   8      243.12      314.65     37.32 o 
   6   6   8      164.50      146.78     22.50 o 
   7   6   8      182.43      232.41     26.56 o 
   8   6   8       28.69       14.13     24.31 o 
  -9   7   8      166.49      145.35     35.60 o 
  -8   7   8       11.56       13.54     25.86 o 
  -7   7   8        1.56        2.75     16.02 o 
  -6   7   8       92.39      110.67     18.89 o 
  -5   7   8     1561.96     1529.16     46.81 o 
  -4   7   8     2534.22     2269.34     59.00 o 
  -3   7   8     1389.45     1314.92     34.12 o 
  -2   7   8     2742.64     2869.77     64.56 o 
  -1   7   8       51.26       84.20     13.75 o 
   0   7   8     1303.73     1160.04     29.53 o 
   1   7   8     1057.55     1051.30     45.09 o 
   2   7   8     1784.81     1533.82     37.58 o 
   3   7   8        5.11        6.74     10.71 o 
   4   7   8      399.49      367.19     20.95 o 
   5   7   8       21.26       16.47     16.20 o 
   6   7   8     1232.45     1304.02     64.20 o 
   7   7   8      140.27      124.15     24.58 o 
   8   7   8       96.41      202.45     32.89 o 
  -9   8   8       16.02        8.68     30.21 o 
  -8   8   8       60.04       97.85     29.40 o 
  -7   8   8      118.36      112.90     27.07 o 
  -6   8   8       87.42      122.30     22.40 o 
  -5   8   8      423.81      453.81     41.78 o 
  -4   8   8     1457.63     1405.43     66.85 o 
  -3   8   8        3.14        4.51     12.67 o 
  -2   8   8     3285.66     3147.12     82.32 o 
  -1   8   8     1812.89     1800.26     50.75 o 
   0   8   8      579.20      654.45     37.67 o 
   1   8   8      675.18      615.09     27.61 o 
   2   8   8       56.32       55.72     12.65 o 
   3   8   8      414.46      437.77     22.09 o 
   4   8   8      196.97      196.90     17.90 o 
   5   8   8      557.44      592.53     84.34 o 
   6   8   8      232.58      201.46     32.68 o 
   7   8   8       48.64       58.04     28.16 o 
   8   8   8       34.31       17.84     23.01 o 
  -9   9   8      176.95      121.70     50.19 o 
  -8   9   8       93.22       87.36     38.36 o 
  -7   9   8       95.88      133.02     25.48 o 
  -6   9   8        5.78       41.87     20.98 o 
  -5   9   8      270.20      360.06     30.14 o 
  -4   9   8      147.51      168.04     22.93 o 
  -3   9   8      789.19      829.60     44.68 o 
  -2   9   8     1292.05     1316.58     40.26 o 
  -1   9   8        2.22      -15.17     11.89 o 
   0   9   8      646.02      646.88     29.35 o 
   1   9   8      159.86      153.32     18.43 o 
   2   9   8      207.94      251.93     27.37 o 
   3   9   8      466.71      511.96     41.58 o 
   4   9   8        4.43        0.07     16.25 o 
   5   9   8       22.17        6.35     16.93 o 
   6   9   8      104.00      101.54     39.23 o 
   7   9   8      109.71       87.55     22.65 o 
  -8  10   8        6.08        9.13     27.23 o 
  -7  10   8       28.91       28.31     24.23 o 
  -6  10   8       64.04       68.48     25.27 o 
  -5  10   8       46.67       66.16     20.90 o 
  -4  10   8       14.99       30.17     19.40 o 
  -3  10   8       32.87       47.37     19.16 o 
  -2  10   8       34.90       38.08     18.11 o 
  -1  10   8      481.75      488.50     27.22 o 
   0  10   8       81.48       96.96     17.92 o 
   1  10   8        2.11        9.19     14.53 o 
   2  10   8       76.72       62.11     14.95 o 
   3  10   8      320.78      366.35     31.55 o 
   4  10   8       58.73       49.70     18.33 o 
   5  10   8       29.48       50.30     21.39 o 
   6  10   8        6.78      -17.77     16.50 o 
   7  10   8        7.78       25.96     20.99 o 
  -8  11   8        3.01       15.56     26.92 o 
  -7  11   8        0.21       -3.63     24.86 o 
  -6  11   8        0.01       20.17     24.57 o 
  -5  11   8        2.77       30.01     23.68 o 
  -4  11   8       97.74      123.80     26.28 o 
  -3  11   8        0.12       20.63     20.93 o 
  -2  11   8       12.49       -6.36     21.78 o 
  -1  11   8      118.46      108.02     19.69 o 
   0  11   8        7.62       13.04     14.76 o 
   1  11   8       92.83       98.48     18.47 o 
   2  11   8        2.58        1.88     14.81 o 
   3  11   8       17.23        1.86     13.37 o 
   4  11   8       18.88       26.00     18.86 o 
   5  11   8        4.68       -9.79     18.10 o 
   6  11   8        4.57       18.07     19.37 o 
  -7  12   8        1.32       33.11     28.46 o 
  -6  12   8        9.26        2.23     25.61 o 
  -5  12   8        0.22       -0.50     22.93 o 
  -4  12   8        0.15        4.90     39.54 o 
  -3  12   8       46.10       59.64     22.40 o 
  -2  12   8       95.81       84.03     20.50 o 
  -1  12   8       68.27       44.73     18.89 o 
   0  12   8       20.94        2.52     20.95 o 
   1  12   8        3.23       12.63     17.56 o 
   2  12   8       30.65       20.70     18.50 o 
   3  12   8       71.30      111.82     51.85 o 
   4  12   8       15.25       -7.03     17.37 o 
   5  12   8        5.78      -24.60     18.73 o 
   6  12   8        2.70       30.33     21.23 o 
  -7  13   8       18.54       48.66     30.80 o 
  -6  13   8       30.13       50.41     28.77 o 
  -5  13   8       91.73      101.50     47.35 o 
  -4  13   8      147.64      126.63     29.29 o 
  -3  13   8      101.86      122.61     28.10 o 
  -2  13   8      140.94      216.75     44.04 o 
  -1  13   8       35.93       78.35     21.11 o 
   0  13   8       79.67       78.21     20.58 o 
   1  13   8       43.51       39.00     19.22 o 
   2  13   8      183.25      213.38     39.58 o 
   3  13   8       18.44       -9.14     22.97 o 
   4  13   8        0.70        1.41     24.23 o 
   5  13   8        0.18      -20.29     23.76 o 
  -6  14   8       79.80       88.96     31.53 o 
  -5  14   8      111.55      146.30     54.22 o 
  -4  14   8       17.19       18.08     38.12 o 
  -3  14   8        5.00       -2.57     22.85 o 
  -2  14   8      178.49      151.70     30.33 o 
  -1  14   8      286.10      296.07     68.19 o 
   0  14   8      231.29      237.49     28.66 o 
   1  14   8      164.52      183.39     26.17 o 
   2  14   8       60.61       65.24     21.68 o 
   3  14   8      154.85      156.16     38.83 o 
   4  14   8       24.08       24.71     26.54 o 
  -5  15   8       91.69       82.77     70.32 o 
  -4  15   8      155.78      208.35     36.42 o 
  -3  15   8      147.46      118.82     31.96 o 
  -2  15   8      196.99      219.75     35.66 o 
  -1  15   8       34.55        0.67     19.50 o 
   0  15   8       38.17       23.78     21.01 o 
   1  15   8       81.94       64.94     23.59 o 
   2  15   8      115.04      150.99     33.35 o 
   3  15   8       43.53       23.40     28.20 o 
  -3  16   8        0.34       21.50     26.63 o 
  -2  16   8      142.83      165.71     33.74 o 
  -1  16   8      314.49      308.28     39.07 o 
   0  16   8       67.51       84.88     34.57 o 
   1  16   8       32.39       39.76     23.97 o 
   2  16   8        0.73        3.94     26.52 o 
 -10   1   9       18.77       29.84     46.70 o 
  -9   1   9      103.77       53.75     45.84 o 
  -8   1   9       82.37       58.72     40.32 o 
  -7   1   9        0.65       15.01     33.48 o 
  -6   1   9       69.10       67.98     19.67 o 
  -5   1   9       83.25       96.20     13.21 o 
  -4   1   9      549.70      495.48     25.59 o 
  -3   1   9        2.12        6.17      6.40 o 
  -2   1   9      143.78      150.25      9.07 o 
  -1   1   9      928.76      971.07     32.52 o 
   0   1   9     2618.79     2508.52     44.46 o 
   1   1   9      471.07      436.31     25.37 o 
   2   1   9       13.34       17.69     11.93 o 
   3   1   9      199.32      205.38     14.13 o 
   4   1   9      152.35      141.42     13.43 o 
   5   1   9        4.77        4.35     11.25 o 
   6   1   9       67.45       60.96     16.11 o 
   7   1   9        0.45       33.26     19.56 o 
   8   1   9        0.10       11.04     20.27 o 
   9   1   9       12.21       24.35     23.12 o 
 -10   2   9        1.01       73.77     49.21 o 
  -9   2   9        7.04       28.07     55.64 o 
  -8   2   9        2.68       -1.46     37.50 o 
  -7   2   9      375.97      288.05     70.57 o 
  -6   2   9        3.59       14.02     18.37 o 
  -5   2   9      512.55      526.08     24.86 o 
  -4   2   9       25.33       18.29      9.35 o 
  -3   2   9      166.84      193.24     12.37 o 
  -2   2   9     1837.87     1845.45     35.79 o 
  -1   2   9     8533.26     8154.12    130.90 o 
   0   2   9       82.30       88.71      8.62 o 
   1   2   9        9.05       20.88      7.38 o 
   2   2   9      121.65      129.24     11.48 o 
   3   2   9     3541.86     3690.72     64.85 o 
   4   2   9     1361.36     1343.70     33.25 o 
   5   2   9       84.25       75.27     13.12 o 
   6   2   9      251.06      313.42     23.16 o 
   7   2   9       13.11       23.41     19.75 o 
   8   2   9       70.85      144.53     25.96 o 
   9   2   9       11.59       60.44     30.62 o 
 -10   3   9       33.98       62.26     49.36 o 
  -9   3   9      251.48      129.16     49.68 o 
  -8   3   9      129.03      141.00     47.34 o 
  -7   3   9       20.34        3.08     21.02 o 
  -6   3   9     1715.90     1698.08    117.08 o 
  -5   3   9     1243.21     1219.28     37.71 o 
  -4   3   9     6376.22     6271.91    109.86 o 
  -3   3   9      317.97      270.77     19.38 o 
  -2   3   9     1386.65     1304.49     26.32 o 
  -1   3   9     1934.60     2062.04     38.07 o 
   0   3   9     1329.97     1088.38     24.67 o 
   1   3   9      146.38      109.87     15.71 o 
   2   3   9     1592.38     1531.13     37.00 o 
   3   3   9      126.36      113.29     17.37 o 
   4   3   9        0.00      -11.97     10.26 o 
   5   3   9       19.60       33.22     12.83 o 
   6   3   9      196.65      274.04     22.95 o 
   7   3   9      358.55      410.41     27.66 o 
   8   3   9        7.95        8.95     20.84 o 
   9   3   9       23.17       75.68     24.70 o 
 -10   4   9        0.36        8.40     46.08 o 
  -9   4   9       15.13       72.72     57.30 o 
  -8   4   9        1.14      -18.66     22.68 o 
  -7   4   9      466.62      393.19     72.29 o 
  -6   4   9      996.66      830.50     35.07 o 
  -5   4   9      737.12      788.79     30.55 o 
  -4   4   9       29.53       58.21     12.65 o 
  -3   4   9       60.15       81.40     12.13 o 
  -2   4   9      521.13      457.50     22.01 o 
  -1   4   9     3368.18     3028.06     62.11 o 
   0   4   9     1158.18     1338.04     31.60 o 
   1   4   9      955.35     1097.92     26.48 o 
   2   4   9      172.27      140.43     13.02 o 
   3   4   9     6131.71     5926.59    107.49 o 
   4   4   9      727.24      693.13     29.81 o 
   5   4   9      108.30      132.50     20.27 o 
   6   4   9      370.06      439.69     27.35 o 
   7   4   9       89.74      154.69     21.66 o 
   8   4   9      169.91      179.44     43.40 o 
 -10   5   9        1.10       38.94     48.03 o 
  -9   5   9      189.91      195.66     53.15 o 
  -8   5   9      224.07      151.74     34.21 o 
  -7   5   9        1.33        3.29     22.68 o 
  -6   5   9       19.40        7.41     13.77 o 
  -5   5   9     1188.11     1238.45     60.08 o 
  -4   5   9     3800.21     3869.79     93.05 o 
  -3   5   9      540.98      482.18     22.68 o 
  -2   5   9       40.67       43.27     10.38 o 
  -1   5   9      847.22      828.29     25.40 o 
   0   5   9      935.78      821.78     21.90 o 
   1   5   9      702.21      747.22     21.97 o 
   2   5   9      806.18      830.57     33.21 o 
   3   5   9      380.09      385.47     29.44 o 
   4   5   9      892.71      801.88     26.66 o 
   5   5   9      335.82      273.56     39.79 o 
   6   5   9      216.66      259.64     32.74 o 
   7   5   9      258.81      234.98     25.77 o 
   8   5   9       43.34       10.86     31.47 o 
 -10   6   9        0.49       21.02     45.07 o 
  -9   6   9       10.21       13.94     26.50 o 
  -8   6   9        5.88       28.30     25.51 o 
  -7   6   9      147.86      191.37     34.13 o 
  -6   6   9      180.38      203.57     22.09 o 
  -5   6   9       82.37      101.34     17.57 o 
  -4   6   9        0.61       -8.35     12.64 o 
  -3   6   9      126.25      155.65     19.89 o 
  -2   6   9     1114.03     1020.78     35.88 o 
  -1   6   9     1061.26     1014.80     29.16 o 
   0   6   9      266.32      306.56     21.64 o 
   1   6   9      202.18      239.63     15.28 o 
   2   6   9        3.19       -8.87      9.31 o 
   3   6   9      645.91      654.50     25.17 o 
   4   6   9     1035.97      985.91     65.40 o 
   5   6   9      161.69      165.57     22.18 o 
   6   6   9        0.86       14.57     18.06 o 
   7   6   9        9.09       -7.52     17.69 o 
   8   6   9       27.32       55.89     25.97 o 
  -9   7   9        9.46       67.72     29.83 o 
  -8   7   9       17.88       50.81     27.82 o 
  -7   7   9       11.37       -5.69     16.62 o 
  -6   7   9       17.40       24.87     16.75 o 
  -5   7   9        0.43        8.29     14.55 o 
  -4   7   9      386.98      412.06     37.66 o 
  -3   7   9       36.70       41.65     15.62 o 
  -2   7   9       81.73       79.63     13.97 o 
  -1   7   9        0.95        3.61     11.25 o 
   0   7   9       12.49       19.85     11.76 o 
   1   7   9        1.32      -13.31      8.87 o 
   2   7   9       15.70       13.05     10.72 o 
   3   7   9      280.79      287.90     19.21 o 
   4   7   9       95.66       82.59     15.00 o 
   5   7   9       14.19       35.28     17.45 o 
   6   7   9       42.57       49.08     19.75 o 
   7   7   9        0.37      -21.52     18.92 o 
   8   7   9        3.27       13.26     22.81 o 
  -9   8   9        0.19        8.08     26.71 o 
  -8   8   9        0.65        4.47     26.16 o 
  -7   8   9        1.05       -1.71     17.61 o 
  -6   8   9        9.96       23.40     18.45 o 
  -5   8   9        9.54        2.79     17.61 o 
  -4   8   9        0.05        4.14     16.58 o 
  -3   8   9       73.69       56.05     14.99 o 
  -2   8   9       29.79       24.86     13.39 o 
  -1   8   9      173.08      178.89     18.25 o 
   0   8   9        1.18        5.49     12.46 o 
   1   8   9       45.76       24.75     13.66 o 
   2   8   9      147.71      111.02     14.51 o 
   3   8   9       13.90      -16.99     11.33 o 
   4   8   9       78.70       68.13     15.53 o 
   5   8   9        2.68       13.37     17.26 o 
   6   8   9        0.10        0.56     17.58 o 
   7   8   9        2.76       16.60     31.85 o 
  -9   9   9       56.45        9.94     43.56 o 
  -8   9   9       92.22       86.95     34.84 o 
  -7   9   9        2.40        6.41     19.46 o 
  -6   9   9      182.24      180.50     25.89 o 
  -5   9   9        5.22        7.26     18.07 o 
  -4   9   9      763.28      787.39     39.36 o 
  -3   9   9       49.03       53.94     39.07 o 
  -2   9   9       84.31      107.14     27.75 o 
  -1   9   9        6.36       -7.98     12.98 o 
   0   9   9      843.76      867.96     34.25 o 
   1   9   9       17.48        1.09     13.86 o 
   2   9   9      128.36      186.45     17.26 o 
   3   9   9      361.78      395.11     22.90 o 
   4   9   9       45.72       45.36     17.84 o 
   5   9   9        7.59       -2.70     17.25 o 
   6   9   9       76.30       40.41     20.64 o 
   7   9   9       12.14       16.79     19.60 o 
  -8  10   9       17.84       -6.63     38.83 o 
  -7  10   9      121.38      151.57     45.46 o 
  -6  10   9      107.40       95.00     24.26 o 
  -5  10   9      214.97      287.63     29.52 o 
  -4  10   9       80.17       90.60     22.65 o 
  -3  10   9       58.68       85.66     21.09 o 
  -2  10   9      138.14      139.55     19.54 o 
  -1  10   9     1678.93     1740.01     89.87 o 
   0  10   9      200.79      168.96     20.13 o 
   1  10   9      390.60      387.27     26.26 o 
   2  10   9      131.62      160.23     34.65 o 
   3  10   9     1195.08     1222.46     55.50 o 
   4  10   9      380.91      369.26     49.21 o 
   5  10   9      125.71      102.21     22.80 o 
   6  10   9       71.77       77.94     22.45 o 
   7  10   9        1.49       14.01     21.20 o 
  -8  11   9      102.43      136.25     32.28 o 
  -7  11   9       32.42       25.96     25.72 o 
  -6  11   9       22.57       27.86     24.44 o 
  -5  11   9      414.67      445.24     41.68 o 
  -4  11   9     1121.88     1093.63     72.69 o 
  -3  11   9        5.44        3.13     19.20 o 
  -2  11   9       40.04       64.28     32.34 o 
  -1  11   9        0.62      -17.06     13.49 o 
   0  11   9      882.13      954.21     37.89 o 
   1  11   9     1117.81     1044.34    103.88 o 
   2  11   9      880.64      828.77     65.34 o 
   3  11   9      169.09      194.13     29.87 o 
   4  11   9        3.84        2.43     18.19 o 
   5  11   9       45.08       14.98     19.60 o 
   6  11   9       61.18       80.91     23.12 o 
  -7  12   9       83.44       87.54     30.80 o 
  -6  12   9      109.93       90.67     45.22 o 
  -5  12   9       77.88       32.64     24.94 o 
  -4  12   9        2.03       10.59     21.91 o 
  -3  12   9      151.43      149.03     29.47 o 
  -2  12   9      365.11      361.02     35.79 o 
  -1  12   9      667.94      630.53     38.68 o 
   0  12   9      369.50      310.72     28.22 o 
   1  12   9       83.93       69.53     19.58 o 
   2  12   9        0.89        1.54     16.67 o 
   3  12   9      498.44      515.49     79.87 o 
   4  12   9      380.75      287.37     58.13 o 
   5  12   9       28.83       33.98     22.01 o 
   6  12   9       65.70       82.07     24.27 o 
  -6  13   9        5.19       -2.55     25.72 o 
  -5  13   9       66.70      110.90     30.13 o 
  -4  13   9      258.55      305.92     70.32 o 
  -3  13   9      164.34      198.60     74.58 o 
  -2  13   9       51.24       86.98     25.60 o 
  -1  13   9       21.58       42.36     20.46 o 
   0  13   9      130.10      105.47     23.19 o 
   1  13   9      207.62      175.80     24.88 o 
   2  13   9       44.54       38.63     20.85 o 
   3  13   9       86.51       58.06     55.17 o 
   4  13   9        4.14       -5.39     32.91 o 
   5  13   9        5.13        0.15     25.79 o 
  -5  14   9        8.80        8.76     29.12 o 
  -4  14   9        2.64       31.62     24.42 o 
  -3  14   9       24.80       47.83     25.53 o 
  -2  14   9       35.58       16.51     22.93 o 
  -1  14   9       61.18       58.84     28.79 o 
   0  14   9      116.29      106.11     24.77 o 
   1  14   9        0.52        0.11     18.82 o 
   2  14   9       18.28       18.46     19.88 o 
   3  14   9       24.58       38.33     35.04 o 
   4  14   9       32.22        6.10     27.08 o 
  -4  15   9        0.13       47.59     26.58 o 
  -3  15   9        7.55       38.04     27.55 o 
  -2  15   9       14.81        6.97     24.00 o 
  -1  15   9        5.66       -7.76     23.40 o 
   0  15   9        2.28       -5.97     21.22 o 
   1  15   9        7.84       14.28     22.42 o 
   2  15   9        1.68      -24.94     26.02 o 
   3  15   9        0.02        6.90     29.23 o 
  -2  16   9        1.87       33.02     25.68 o 
  -1  16   9       90.83      141.50     32.70 o 
   0  16   9       11.03      -38.07     27.25 o 
   1  16   9        4.40       10.32     26.25 o 
 -10   0  10       48.24       54.46     69.61 o 
  -9   0  10        0.97       29.36     62.51 o 
  -8   0  10       19.48       -8.52     52.56 o 
  -7   0  10      973.19      648.74     97.07 o 
  -6   0  10      177.66      160.05     57.77 o 
  -5   0  10      212.30      253.95     27.94 o 
  -4   0  10      255.05      236.58     17.05 o 
  -3   0  10     3461.18     3426.84    107.67 o 
  -2   0  10     1961.91     2046.08     76.57 o 
  -1   0  10     3679.27     3460.33     82.65 o 
   0   0  10     6057.06     6168.63    137.27 o 
   1   0  10     1015.98      939.45     34.35 o 
   2   0  10       22.19       28.34     14.38 o 
   3   0  10     1673.28     1481.26     48.83 o 
   4   0  10     3917.84     4003.90    101.78 o 
   5   0  10      273.30      235.11     34.24 o 
   6   0  10        1.95       12.25     17.83 o 
   7   0  10       22.86       56.62     28.92 o 
   8   0  10      127.54       89.05     34.35 o 
 -10   1  10        2.79       -9.24     44.08 o 
  -9   1  10      306.44       75.14     61.32 o 
  -8   1  10      615.86      386.91     60.69 o 
  -7   1  10       11.24       54.19     37.14 o 
  -6   1  10       25.18       43.20     33.62 o 
  -5   1  10      293.44      241.07     18.09 o 
  -4   1  10     6041.15     6224.88    109.31 o 
  -3   1  10     3161.74     3207.84     61.69 o 
  -2   1  10      873.78      897.05     21.55 o 
  -1   1  10      325.53      259.63     16.07 o 
   0   1  10     2521.17     2247.31     41.94 o 
   1   1  10     6700.38     6796.98    106.72 o 
   2   1  10     1323.77     1329.36     31.07 o 
   3   1  10     1622.17     1700.23     37.70 o 
   4   1  10      116.29       92.90     15.59 o 
   5   1  10       78.37       93.40     13.99 o 
   6   1  10      156.33      172.99     17.62 o 
   7   1  10      320.21      436.53     33.40 o 
   8   1  10        0.81       27.03     21.16 o 
 -10   2  10        1.14       28.12     46.06 o 
  -9   2  10        0.01       11.29     44.03 o 
  -8   2  10       13.54       27.91     40.22 o 
  -7   2  10      454.74      297.38     88.55 o 
  -6   2  10      217.62      152.50     22.59 o 
  -5   2  10       41.99       55.19     13.30 o 
  -4   2  10       98.36      120.67     12.07 o 
  -3   2  10      183.44      170.48     12.64 o 
  -2   2  10     1932.06     2025.92     37.57 o 
  -1   2  10     1942.11     1858.95     35.83 o 
   0   2  10     2377.63     2270.42     51.92 o 
   1   2  10        4.90        4.61      7.76 o 
   2   2  10      180.74      183.89     13.45 o 
   3   2  10       31.73       15.30     12.32 o 
   4   2  10      988.75     1035.96     30.00 o 
   5   2  10       26.96       18.14     12.28 o 
   6   2  10       22.17       30.42     15.62 o 
   7   2  10        0.07       20.69     33.97 o 
   8   2  10      130.24      206.56     28.94 o 
 -10   3  10        2.85       10.76     47.08 o 
  -9   3  10        1.75       75.29     49.17 o 
  -8   3  10       47.82       22.97     40.14 o 
  -7   3  10        1.00        9.66     21.17 o 
  -6   3  10       48.32       73.73     24.88 o 
  -5   3  10       11.66        7.16     12.02 o 
  -4   3  10      107.53      110.83     12.09 o 
  -3   3  10      252.84      262.83     17.23 o 
  -2   3  10      281.37      275.78     15.35 o 
  -1   3  10      111.43      104.43      9.12 o 
   0   3  10       20.14        8.16      6.91 o 
   1   3  10      306.36      301.20     25.06 o 
   2   3  10       30.90       29.64      9.79 o 
   3   3  10      113.86       97.90     12.50 o 
   4   3  10       10.02       -2.46     10.18 o 
   5   3  10        1.64      -12.42     12.67 o 
   6   3  10       28.04       35.65     16.28 o 
   7   3  10       11.12       23.71     17.27 o 
   8   3  10        2.62       13.40     23.99 o 
 -10   4  10        1.12       49.18     49.84 o 
  -9   4  10        1.36       49.01     45.86 o 
  -8   4  10       43.29       36.76     41.61 o 
  -7   4  10        4.16      -22.91     19.59 o 
  -6   4  10       42.72       66.88     16.43 o 
  -5   4  10       15.68        9.52     13.10 o 
  -4   4  10       13.13       12.88      9.95 o 
  -3   4  10       22.05       40.77     10.23 o 
  -2   4  10        0.47        4.20      8.75 o 
  -1   4  10       88.79      136.09     13.54 o 
   0   4  10      161.72      169.45     13.73 o 
   1   4  10      186.18      185.01     15.88 o 
   2   4  10       33.33       37.37     10.38 o 
   3   4  10        0.10       -5.01      9.89 o 
   4   4  10      226.90      191.35     18.68 o 
   5   4  10       24.64       30.32     13.94 o 
   6   4  10        7.83       33.41     16.44 o 
   7   4  10        0.70       11.56     17.11 o 
   8   4  10        0.50       35.53     25.55 o 
 -10   5  10        2.68       19.20     46.71 o 
  -9   5  10       21.96       36.65     44.01 o 
  -8   5  10      305.89      233.16     38.77 o 
  -7   5  10       18.04       19.24     21.48 o 
  -6   5  10      128.22      118.69     18.80 o 
  -5   5  10        9.49        8.75     14.06 o 
  -4   5  10     1324.47     1308.83     45.44 o 
  -3   5  10      306.66      298.11     17.20 o 
  -2   5  10       59.97       78.00     12.49 o 
  -1   5  10      800.30      816.84     26.55 o 
   0   5  10      233.16      243.38     14.79 o 
   1   5  10      270.42      248.06     16.87 o 
   2   5  10      151.82      186.96     14.79 o 
   3   5  10       31.99       23.93     15.77 o 
   4   5  10      149.82      157.78     18.46 o 
   5   5  10       45.48       52.84     15.16 o 
   6   5  10       75.46       59.97     20.05 o 
   7   5  10      107.14      120.16     25.26 o 
   8   5  10        7.02       22.01     23.97 o 
  -9   6  10        2.06       44.11     44.70 o 
  -8   6  10       98.45       41.05     26.25 o 
  -7   6  10     1004.99      940.62     42.99 o 
  -6   6  10      246.29      213.26     22.44 o 
  -5   6  10      258.26      256.77     22.21 o 
  -4   6  10       31.94       23.13     13.91 o 
  -3   6  10      194.34      209.18     21.58 o 
  -2   6  10      565.87      616.17     34.51 o 
  -1   6  10     3814.48     3784.25     75.55 o 
   0   6  10     1896.48     1793.90     54.70 o 
   1   6  10        4.87       -4.18     12.75 o 
   2   6  10       83.27       79.96     12.68 o 
   3   6  10      733.14      723.63     27.65 o 
   4   6  10     1336.34     1399.93     39.02 o 
   5   6  10      117.64       45.89     21.80 o 
   6   6  10       31.92       33.94     19.19 o 
   7   6  10        7.01       10.48     37.52 o 
   8   6  10       84.60      116.84     33.01 o 
  -9   7  10      138.33       97.38     53.76 o 
  -8   7  10      177.54      263.63     66.72 o 
  -7   7  10       39.75       57.85     19.98 o 
  -6   7  10        0.36        1.13     15.24 o 
  -5   7  10        2.05       20.14     15.52 o 
  -4   7  10     3203.34     3145.92     88.68 o 
  -3   7  10     2053.49     1838.55     56.90 o 
  -2   7  10       79.20       87.89     14.83 o 
  -1   7  10      180.55      204.36     18.66 o 
   0   7  10     1236.80     1291.67     66.16 o 
   1   7  10     1886.76     1701.81     47.62 o 
   2   7  10       55.44       28.24     12.35 o 
   3   7  10       75.23      102.48     15.37 o 
   4   7  10        4.83       11.59     12.90 o 
   5   7  10      384.20      390.42     28.84 o 
   6   7  10      177.72      171.69     24.26 o 
   7   7  10      241.82      307.49     70.33 o 
  -9   8  10        6.02       14.69     41.43 o 
  -8   8  10       15.58        3.48     28.80 o 
  -7   8  10      180.13      261.97     28.29 o 
  -6   8  10       27.05       20.97     17.99 o 
  -5   8  10      156.01      157.40     23.14 o 
  -4   8  10      450.76      494.25     46.18 o 
  -3   8  10      215.95      225.96     26.24 o 
  -2   8  10      567.90      499.89     26.20 o 
  -1   8  10     2070.44     2060.06     53.96 o 
   0   8  10      866.44      798.07     38.48 o 
   1   8  10      521.05      513.89     30.14 o 
   2   8  10      207.45      194.06     16.93 o 
   3   8  10       48.00       67.03     14.73 o 
   4   8  10     1458.49     1443.84     42.85 o 
   5   8  10      142.95       78.45     20.80 o 
   6   8  10       67.64       48.50     20.58 o 
   7   8  10        1.80       15.44     21.15 o 
  -8   9  10      132.89      100.50    103.23 o 
  -7   9  10        7.72       -7.60     19.80 o 
  -6   9  10       19.20        8.46     19.46 o 
  -5   9  10       26.65       37.74     19.53 o 
  -4   9  10      334.01      437.28     32.98 o 
  -3   9  10      612.38      635.91     54.57 o 
  -2   9  10        1.29        0.08     13.23 o 
  -1   9  10        0.37      -18.12     12.55 o 
   0   9  10     1048.84     1084.27     37.97 o 
   1   9  10      872.18      895.30     35.76 o 
   2   9  10       24.56       39.95     16.74 o 
   3   9  10       93.80      128.29     18.88 o 
   4   9  10        4.97       22.15     16.92 o 
   5   9  10       42.68       35.74     25.50 o 
   6   9  10       80.76       72.63     22.90 o 
   7   9  10       45.87       44.07     22.74 o 
  -8  10  10        3.76       55.88     43.56 o 
  -7  10  10       40.54       53.40     75.05 o 
  -6  10  10      101.55      117.02     35.51 o 
  -5  10  10       20.31        9.08     18.73 o 
  -4  10  10       29.10       -8.58     20.21 o 
  -3  10  10        4.33       14.36     18.56 o 
  -2  10  10      165.51      123.53     19.41 o 
  -1  10  10      352.31      417.12     27.20 o 
   0  10  10      151.74      110.36     18.84 o 
   1  10  10        8.95       -0.71     15.29 o 
   2  10  10      123.75       95.76     19.53 o 
   3  10  10      130.14      112.24     20.69 o 
   4  10  10      146.27      169.95     43.26 o 
   5  10  10       33.66       20.10     18.78 o 
   6  10  10       10.90       11.33     19.55 o 
  -7  11  10        0.29       31.21     27.40 o 
  -6  11  10        8.90       28.61     25.39 o 
  -5  11  10       11.79       25.50     23.07 o 
  -4  11  10        4.03       11.35     21.30 o 
  -3  11  10        0.13      -12.35     17.85 o 
  -2  11  10       14.54       16.75     16.23 o 
  -1  11  10        2.32        2.77     15.95 o 
   0  11  10       18.84       18.19     17.09 o 
   1  11  10       10.62       -3.64     26.52 o 
   2  11  10        5.50       -5.43     16.35 o 
   3  11  10        6.06        3.75     21.60 o 
   4  11  10        1.13       -0.90     22.67 o 
   5  11  10        0.47      -10.48     19.16 o 
   6  11  10        7.01       22.49     22.92 o 
  -7  12  10       23.67       13.32     27.69 o 
  -6  12  10        1.46      -20.73     24.60 o 
  -5  12  10        0.67        5.95     22.58 o 
  -4  12  10        1.38        7.27     25.33 o 
  -3  12  10       31.55       32.81     22.65 o 
  -2  12  10       22.32       47.07     25.27 o 
  -1  12  10      213.47      230.41     25.68 o 
   0  12  10      167.14      147.28     23.20 o 
   1  12  10       26.12       46.23     19.60 o 
   2  12  10        0.60      -19.17     28.43 o 
   3  12  10       39.15       32.80     29.72 o 
   4  12  10       74.60       92.22     29.04 o 
   5  12  10        8.99      -10.07     26.53 o 
  -6  13  10        1.89       33.92     27.78 o 
  -5  13  10        2.07       57.40     28.77 o 
  -4  13  10      209.56      310.86     38.15 o 
  -3  13  10       79.39       63.39     32.91 o 
  -2  13  10        8.70       24.52     22.19 o 
  -1  13  10       11.72        7.37     19.12 o 
   0  13  10      224.71      276.48     43.29 o 
   1  13  10      191.30      178.25     26.95 o 
   2  13  10       64.70       47.15     26.28 o 
   3  13  10        0.35       35.17     33.86 o 
   4  13  10       23.84       44.64     29.01 o 
  -5  14  10       48.09       30.35     28.79 o 
  -4  14  10        0.05       -8.02     22.58 o 
  -3  14  10       86.91       72.76     27.03 o 
  -2  14  10       36.92       40.38     25.71 o 
  -1  14  10      200.78      193.03     30.32 o 
   0  14  10      244.61      279.01     30.80 o 
   1  14  10        6.81       -8.05     18.91 o 
   2  14  10        1.54        1.30     20.36 o 
   3  14  10       38.58       44.86     84.05 o 
  -4  15  10      201.83      215.87     35.40 o 
  -3  15  10      140.49      175.63     34.44 o 
  -2  15  10       34.07       64.03     34.33 o 
  -1  15  10       24.19       11.36     37.41 o 
   0  15  10       39.27       18.15     21.91 o 
   1  15  10       77.61       63.42     24.08 o 
   2  15  10       12.25       -2.25     44.51 o 
 -10   1  11       11.12      -17.05     45.59 o 
  -9   1  11       19.88       35.10     46.20 o 
  -8   1  11       68.06       58.53     43.89 o 
  -7   1  11       24.90       43.70     65.11 o 
  -6   1  11      203.11      166.98     52.32 o 
  -5   1  11       14.11        7.40     15.46 o 
  -4   1  11      123.71      168.97     15.68 o 
  -3   1  11      660.35      685.03     22.51 o 
  -2   1  11       11.62        3.45      6.78 o 
  -1   1  11      292.10      363.97     15.07 o 
   0   1  11      310.31      294.93     17.14 o 
   1   1  11     1513.60     1384.18     31.66 o 
   2   1  11      176.53      182.04     13.81 o 
   3   1  11      111.17      146.41     13.90 o 
   4   1  11       17.52        6.35     11.50 o 
   5   1  11      281.39      262.01     19.35 o 
   6   1  11        6.36        5.54     14.86 o 
   7   1  11       18.25       66.47     23.19 o 
   8   1  11       14.74       25.34     20.72 o 
 -10   2  11        8.19       32.42     59.90 o 
  -9   2  11       36.34       19.81     43.35 o 
  -8   2  11       18.70       -7.74     38.92 o 
  -7   2  11       90.97       93.36     68.66 o 
  -6   2  11      271.89      231.36     45.83 o 
  -5   2  11       35.59       31.61     13.89 o 
  -4   2  11       10.22        4.72      9.01 o 
  -3   2  11      555.12      544.27     22.89 o 
  -2   2  11     1618.82     1762.73     40.39 o 
  -1   2  11      639.13      626.90     21.49 o 
   0   2  11     1140.05     1080.89     26.26 o 
   1   2  11       58.08       43.10      9.70 o 
   2   2  11        4.17        5.04      9.00 o 
   3   2  11        5.40       -6.11     11.50 o 
   4   2  11      880.98      906.49     28.98 o 
   5   2  11       13.03        2.35     18.74 o 
   6   2  11       25.08       49.88     17.07 o 
   7   2  11       11.12       20.28     20.76 o 
   8   2  11       76.41       66.54     24.49 o 
 -10   3  11       19.37       12.56     46.64 o 
  -9   3  11        9.54        8.11     44.21 o 
  -8   3  11      108.61       65.88     44.85 o 
  -7   3  11      251.14      163.26     45.32 o 
  -6   3  11      216.01      307.87     23.54 o 
  -5   3  11       56.33       82.30     15.57 o 
  -4   3  11      850.64      856.58     28.36 o 
  -3   3  11     3774.07     3794.16     73.25 o 
  -2   3  11      118.16      106.97     12.95 o 
  -1   3  11      371.90      460.02     24.89 o 
   0   3  11        4.91        8.80      7.92 o 
   1   3  11     4598.27     4405.81     74.63 o 
   2   3  11      568.17      581.71     27.85 o 
   3   3  11        5.90       -5.10      9.90 o 
   4   3  11      155.09      194.03     16.71 o 
   5   3  11      250.36      362.41     21.60 o 
   6   3  11      107.63       97.50     19.60 o 
   7   3  11      272.30      349.96     28.04 o 
   8   3  11       25.77       50.98     23.64 o 
 -10   4  11        4.27        6.99     46.33 o 
  -9   4  11       59.88       16.27     47.83 o 
  -8   4  11        0.56        1.61     42.01 o 
  -7   4  11      448.81      410.85     72.95 o 
  -6   4  11     1600.46     1413.75     70.60 o 
  -5   4  11       57.69       32.50     14.49 o 
  -4   4  11       59.71       56.91     12.37 o 
  -3   4  11     1015.53      958.75     28.39 o 
  -2   4  11      231.94      256.39     21.14 o 
  -1   4  11      503.36      477.85     21.43 o 
   0   4  11     3337.80     3085.09     55.60 o 
   1   4  11      141.91      161.18     23.36 o 
   2   4  11      878.31      832.35     28.71 o 
   3   4  11      436.82      375.00     21.04 o 
   4   4  11     1150.93     1140.39     47.54 o 
   5   4  11      274.32      260.89     25.38 o 
   6   4  11        0.07       25.04     16.81 o 
   7   4  11        5.49       21.77     18.32 o 
   8   4  11       64.85       49.91     26.57 o 
  -9   5  11       17.20      -17.71     45.70 o 
  -8   5  11      354.99      326.71     57.78 o 
  -7   5  11      152.56      171.03     43.84 o 
  -6   5  11      634.00      676.38     63.77 o 
  -5   5  11      101.22       58.31     22.13 o 
  -4   5  11      974.94      878.70     37.55 o 
  -3   5  11     1849.52     1948.78     53.05 o 
  -2   5  11       50.14       49.60     14.20 o 
  -1   5  11       64.87       53.47     20.03 o 
   0   5  11      137.34      132.27     15.71 o 
   1   5  11     2929.29     2646.75     51.04 o 
   2   5  11      816.84      847.63     27.06 o 
   3   5  11       58.15       57.29     13.20 o 
   4   5  11      241.82      278.91     35.75 o 
   5   5  11      388.79      409.24     24.21 o 
   6   5  11      127.35       78.44     21.02 o 
   7   5  11      147.03      133.87     26.52 o 
   8   5  11       62.58       58.26     27.57 o 
  -9   6  11       14.78       17.01     42.68 o 
  -8   6  11        1.16       -8.22     24.78 o 
  -7   6  11      138.90      141.07     29.86 o 
  -6   6  11      691.03      675.48     44.22 o 
  -5   6  11       84.12       69.17     18.07 o 
  -4   6  11        4.27       -7.65     14.50 o 
  -3   6  11      289.19      332.35     34.81 o 
  -2   6  11      324.55      339.72     24.07 o 
  -1   6  11      424.90      442.31     60.08 o 
   0   6  11     1110.61     1088.19     35.99 o 
   1   6  11        1.02       -3.49     10.15 o 
   2   6  11        2.44       -6.86     13.80 o 
   3   6  11        2.20      -16.41     10.94 o 
   4   6  11     1069.30     1069.95     35.15 o 
   5   6  11      128.52      116.46     32.47 o 
   6   6  11        0.03      -14.29     17.34 o 
   7   6  11        6.86       16.43     20.17 o 
  -9   7  11        0.05       17.78     45.35 o 
  -8   7  11        3.35       -5.24     30.35 o 
  -7   7  11        1.77        2.52     17.45 o 
  -6   7  11      100.10      122.77     28.43 o 
  -5   7  11        4.34       18.87     16.76 o 
  -4   7  11       28.88       28.34     16.96 o 
  -3   7  11        5.13        4.66     13.18 o 
  -2   7  11       13.84        1.07     12.16 o 
  -1   7  11       19.35       18.63     13.02 o 
   0   7  11        5.05        0.75     13.02 o 
   1   7  11        0.40        0.42     17.16 o 
   2   7  11       26.76        1.43     11.61 o 
   3   7  11        1.77       11.11     12.40 o 
   4   7  11       19.06        0.15     13.25 o 
   5   7  11       16.53       23.78     17.62 o 
   6   7  11       15.68       27.71     19.86 o 
   7   7  11        1.11       10.21     25.70 o 
  -9   8  11       22.18      -51.89     44.51 o 
  -8   8  11        2.89       22.53     31.71 o 
  -7   8  11        3.88       -0.54     19.53 o 
  -6   8  11       34.88       13.15     18.69 o 
  -5   8  11       11.22       33.27     18.33 o 
  -4   8  11        2.57       -0.10     19.56 o 
  -3   8  11       56.26       43.53     30.70 o 
  -2   8  11       26.71       16.35     13.89 o 
  -1   8  11       85.81       92.38     17.17 o 
   0   8  11      149.25      136.97     18.69 o 
   1   8  11      312.88      328.17     24.20 o 
   2   8  11        2.36       16.29     15.07 o 
   3   8  11        6.39        2.63     13.32 o 
   4   8  11      163.15      196.44     32.00 o 
   5   8  11       11.35       -9.08     18.54 o 
   6   8  11        0.32        8.35     18.82 o 
   7   8  11       10.43       12.13     21.12 o 
  -8   9  11       25.05       -4.37     41.43 o 
  -7   9  11       26.27       29.44     21.37 o 
  -6   9  11        7.92       10.98     21.19 o 
  -5   9  11        8.24        6.72     18.43 o 
  -4   9  11       96.84      137.58     23.72 o 
  -3   9  11      240.51      300.67     57.06 o 
  -2   9  11       28.16       13.41     25.08 o 
  -1   9  11      205.25      160.55     28.57 o 
   0   9  11       61.62       49.06     17.22 o 
   1   9  11       39.15       48.59     17.28 o 
   2   9  11       78.57       73.15     18.59 o 
   3   9  11       20.39        6.96     17.05 o 
   4   9  11       33.01       26.46     22.42 o 
   5   9  11       39.70       56.81     23.65 o 
   6   9  11       13.76        4.21     20.42 o 
  -8  10  11        0.97       -7.58     38.36 o 
  -7  10  11       77.46      122.47     28.29 o 
  -6  10  11      254.32      202.89     28.67 o 
  -5  10  11       27.07       25.71     20.93 o 
  -4  10  11       58.44       38.59     49.96 o 
  -3  10  11      335.05      367.87     31.79 o 
  -2  10  11      438.98      455.33     28.63 o 
  -1  10  11      254.17      253.68     23.90 o 
   0  10  11      889.53      913.96     78.81 o 
   1  10  11      343.58      292.77     38.45 o 
   2  10  11       44.87       11.52     17.10 o 
   3  10  11       45.63       60.10     19.16 o 
   4  10  11      309.25      311.24     75.42 o 
   5  10  11       94.22       71.32     25.65 o 
   6  10  11        6.15        9.65     21.88 o 
  -7  11  11       80.11       86.18     36.46 o 
  -6  11  11       53.16      119.70     45.46 o 
  -5  11  11       83.50      151.75     30.80 o 
  -4  11  11      265.97      298.11     31.42 o 
  -3  11  11      525.62      598.71     40.09 o 
  -2  11  11       16.54       14.97     16.56 o 
  -1  11  11        2.80        6.45     22.08 o 
   0  11  11       22.41       28.12     18.10 o 
   1  11  11     1360.45     1325.57     63.77 o 
   2  11  11      373.06      363.34     34.04 o 
   3  11  11       14.82       27.32     21.26 o 
   4  11  11       16.36       10.08     23.63 o 
   5  11  11       55.95       13.17     62.52 o 
  -6  12  11      135.92      127.93     32.88 o 
  -5  12  11        9.65       23.16     29.83 o 
  -4  12  11        0.83       11.79     53.04 o 
  -3  12  11      209.97      215.74     36.94 o 
  -2  12  11      306.65      372.46     67.00 o 
  -1  12  11      261.53      278.35     28.65 o 
   0  12  11      432.21      393.20     94.23 o 
   1  12  11       20.58        3.78     18.34 o 
   2  12  11       19.37       27.92     21.67 o 
   3  12  11       98.26       78.68     39.16 o 
   4  12  11      212.52      245.27     35.55 o 
   5  12  11       36.46        0.06     28.56 o 
  -6  13  11        2.99       20.73     29.36 o 
  -5  13  11       24.59       68.41     58.95 o 
  -4  13  11       96.90      111.73     29.96 o 
  -3  13  11      193.43      220.33     33.81 o 
  -2  13  11       33.59       23.20     35.04 o 
  -1  13  11        2.01        0.22     19.39 o 
   0  13  11       67.64       56.98     22.48 o 
   1  13  11      194.56      237.83     28.91 o 
   2  13  11       63.08       41.37     21.53 o 
   3  13  11        7.04      -16.14     25.05 o 
   4  13  11        0.02      -20.33     24.44 o 
  -4  14  11        1.00       14.26     25.68 o 
  -3  14  11        0.98        3.24     24.61 o 
  -2  14  11        6.07       42.59     24.33 o 
  -1  14  11       59.06       61.46     33.46 o 
   0  14  11       40.33       36.53     22.67 o 
   1  14  11        9.56      -13.95     20.20 o 
   2  14  11        0.10       -3.46     19.53 o 
   3  14  11        9.24       33.94     28.99 o 
  -3  15  11        2.21       72.72     36.94 o 
  -2  15  11        0.76       36.13     24.81 o 
  -1  15  11        4.80       11.36     37.88 o 
   0  15  11        0.05        9.47     25.00 o 
   1  15  11        5.73      -11.05     40.14 o 
 -10   0  12      159.65       32.20     68.66 o 
  -9   0  12       21.70       77.19     71.50 o 
  -8   0  12      319.68       61.56     68.19 o 
  -7   0  12       85.44       78.61     59.19 o 
  -6   0  12     1248.37     1286.58    108.44 o 
  -5   0  12      181.59      238.19     43.09 o 
  -4   0  12       56.30       60.74     19.18 o 
  -3   0  12     1989.32     2027.54     75.61 o 
  -2   0  12     3827.21     3757.69     90.62 o 
  -1   0  12     2489.59     2705.15     70.51 o 
   0   0  12     2465.21     2180.58     60.83 o 
   1   0  12     1153.58     1239.69     43.47 o 
   2   0  12       78.22      141.47     22.63 o 
   3   0  12       91.18       85.79     19.04 o 
   4   0  12      637.66      602.97     35.87 o 
   5   0  12      703.96      756.38     41.37 o 
   6   0  12      113.83      123.49     24.56 o 
   7   0  12        0.44       43.28     29.87 o 
   8   0  12        9.15       25.09     30.92 o 
 -10   1  12       37.00       35.82     49.88 o 
  -9   1  12       30.39       55.03     46.03 o 
  -8   1  12       83.34       72.94     46.17 o 
  -7   1  12      165.06       86.56     44.34 o 
  -6   1  12      301.17      434.38     58.89 o 
  -5   1  12      239.31      260.89     27.30 o 
  -4   1  12      124.27      137.37     18.03 o 
  -3   1  12     3524.22     3455.79     67.75 o 
  -2   1  12      476.00      597.04     23.35 o 
  -1   1  12     1934.23     1821.22     37.33 o 
   0   1  12      289.98      361.33     16.50 o 
   1   1  12     1511.99     1351.11     32.15 o 
   2   1  12     1387.30     1472.43     35.42 o 
   3   1  12      386.59      387.09     33.92 o 
   4   1  12        1.66       12.86     12.48 o 
   5   1  12      467.16      536.62     25.60 o 
   6   1  12      214.65      199.64     22.27 o 
   7   1  12       19.03       61.00     22.51 o 
   8   1  12       18.56       41.02     23.05 o 
 -10   2  12       13.27       -0.94     44.21 o 
  -9   2  12       16.38       16.05     58.01 o 
  -8   2  12       75.25       68.75     46.35 o 
  -7   2  12       55.30       95.03     43.70 o 
  -6   2  12      410.34      409.20    112.94 o 
  -5   2  12       50.21       55.14     18.41 o 
  -4   2  12       78.44       89.64     16.30 o 
  -3   2  12      218.02      231.55     15.78 o 
  -2   2  12      836.71      827.71     39.50 o 
  -1   2  12      280.38      321.38     22.80 o 
   0   2  12      704.55      614.88     22.34 o 
   1   2  12       17.44        2.48      9.18 o 
   2   2  12      222.60      197.61     26.82 o 
   3   2  12      223.82      197.52     16.51 o 
   4   2  12      109.30       89.65     16.70 o 
   5   2  12      202.73      227.05     19.14 o 
   6   2  12       10.19        5.46     16.68 o 
   7   2  12       17.11       14.99     20.91 o 
   8   2  12       15.67       33.39     35.95 o 
 -10   3  12        3.29       51.54     50.03 o 
  -9   3  12        1.44       48.72     48.13 o 
  -8   3  12       11.61       50.75     44.16 o 
  -7   3  12       18.15       32.65     41.53 o 
  -6   3  12       25.36       64.09     21.23 o 
  -5   3  12       45.81       55.68     19.83 o 
  -4   3  12       92.55       98.38     13.24 o 
  -3   3  12      108.60      126.11     13.77 o 
  -2   3  12      102.29      128.96     14.54 o 
  -1   3  12       43.52       32.24     11.15 o 
   0   3  12       65.04       81.58     10.42 o 
   1   3  12      458.98      430.70     20.05 o 
   2   3  12        3.18        8.04     10.64 o 
   3   3  12      203.02      206.23     19.00 o 
   4   3  12        1.06        6.71     12.13 o 
   5   3  12      107.21       96.29     15.86 o 
   6   3  12       67.81       44.28     18.56 o 
   7   3  12       25.24       43.54     19.00 o 
   8   3  12        6.80        5.39     24.79 o 
  -9   4  12        0.49       10.64     45.46 o 
  -8   4  12       25.25       41.65     45.68 o 
  -7   4  12        3.05      -20.69     35.61 o 
  -6   4  12       21.76       42.92     16.84 o 
  -5   4  12        2.43        5.53     13.95 o 
  -4   4  12       64.86       39.10     12.01 o 
  -3   4  12      132.83      121.36     13.86 o 
  -2   4  12       22.07       15.40     10.88 o 
  -1   4  12      101.36      112.79     14.29 o 
   0   4  12       62.20       67.84     13.35 o 
   1   4  12       21.18       10.54     11.14 o 
   2   4  12        6.57       -6.86     10.67 o 
   3   4  12      129.73      140.71     16.84 o 
   4   4  12       27.81        0.09     12.11 o 
   5   4  12       22.77       22.74     14.16 o 
   6   4  12        1.41       10.17     17.03 o 
   7   4  12        0.00      -14.09     18.23 o 
  -9   5  12        6.39      -14.12     44.36 o 
  -8   5  12      106.78       56.23     49.01 o 
  -7   5  12      104.04       77.77     27.82 o 
  -6   5  12      155.89      121.61     24.20 o 
  -5   5  12      128.42      129.38     19.13 o 
  -4   5  12        1.21       -1.25     13.38 o 
  -3   5  12      302.74      301.40     27.75 o 
  -2   5  12       73.73       76.43     16.81 o 
  -1   5  12       86.37       92.21     16.55 o 
   0   5  12       27.00       17.09     14.35 o 
   1   5  12     1031.59     1036.91     29.11 o 
   2   5  12       96.38       74.70     18.26 o 
   3   5  12        0.19        8.56     12.71 o 
   4   5  12       16.57       25.01     14.01 o 
   5   5  12      187.34      225.79     33.42 o 
   6   5  12       54.32       34.58     25.02 o 
   7   5  12        5.21      -12.00     19.05 o 
  -9   6  12        3.23        9.71     44.68 o 
  -8   6  12      262.35      159.84     63.22 o 
  -7   6  12      184.66      208.02     33.18 o 
  -6   6  12      755.91      826.90     42.03 o 
  -5   6  12      261.91      288.07     25.93 o 
  -4   6  12       50.73       35.45     17.31 o 
  -3   6  12       87.73      107.36     23.61 o 
  -2   6  12      524.02      537.86     56.46 o 
  -1   6  12       69.62       52.42     14.07 o 
   0   6  12      859.85     1004.75     66.02 o 
   1   6  12       51.24       39.60     15.27 o 
   2   6  12     1265.51     1222.30     35.30 o 
   3   6  12       12.04        4.84     12.36 o 
   4   6  12      352.32      416.88     30.99 o 
   5   6  12      406.67      372.27     31.58 o 
   6   6  12        0.03      -15.20     20.91 o 
   7   6  12        3.36        8.40     20.61 o 
  -9   7  12       67.16        9.02     44.01 o 
  -8   7  12       11.33        5.16     26.67 o 
  -7   7  12       64.02       74.35     21.37 o 
  -6   7  12       19.49       52.04     20.13 o 
  -5   7  12       76.25       50.83     19.20 o 
  -4   7  12       62.31       60.32     19.39 o 
  -3   7  12     1791.03     1940.54     52.64 o 
  -2   7  12       92.10       78.83     16.05 o 
  -1   7  12      433.59      436.72     47.09 o 
   0   7  12      123.17      147.13     27.75 o 
   1   7  12     1268.21     1228.56     41.44 o 
   2   7  12      213.45      245.53     22.45 o 
   3   7  12       20.25       36.93     13.98 o 
   4   7  12        1.83        6.11     14.23 o 
   5   7  12      222.66      258.27     30.41 o 
   6   7  12      103.14       54.91     21.18 o 
   7   7  12       62.24       69.02     24.26 o 
  -8   8  12       97.06       86.71     34.20 o 
  -7   8  12       21.93       43.96     21.79 o 
  -6   8  12       89.01       77.75     22.97 o 
  -5   8  12      125.10      107.73     22.54 o 
  -4   8  12       14.85        6.25     17.43 o 
  -3   8  12      635.20      632.82     42.05 o 
  -2   8  12     1506.07     1517.76     46.39 o 
  -1   8  12      477.80      405.95     26.14 o 
   0   8  12      203.05      289.25     23.91 o 
   1   8  12        6.17        4.92     14.71 o 
   2   8  12      299.24      388.55     44.63 o 
   3   8  12       90.48       72.72     23.10 o 
   4   8  12      308.15      374.93     43.55 o 
   5   8  12      296.33      299.47     44.08 o 
   6   8  12        1.08       13.05     20.74 o 
  -8   9  12       27.19       37.38     33.20 o 
  -7   9  12       12.21       26.54     21.93 o 
  -6   9  12       95.56      102.57     24.34 o 
  -5   9  12       12.61       29.71     19.64 o 
  -4   9  12       20.11       34.38     43.09 o 
  -3   9  12      672.39      649.41     51.56 o 
  -2   9  12       57.83       52.72     17.38 o 
  -1   9  12      285.53      280.54     24.42 o 
   0   9  12      172.21      136.77     20.04 o 
   1   9  12      430.42      481.11     41.49 o 
   2   9  12      412.64      427.26     42.72 o 
   3   9  12        5.85       22.64     17.14 o 
   4   9  12        0.05      -16.90     21.23 o 
   5   9  12       57.60       75.78     24.95 o 
   6   9  12       38.93       58.97     28.91 o 
  -7  10  12       51.81       30.93     22.90 o 
  -6  10  12       80.87      111.32     25.86 o 
  -5  10  12        0.41       28.84     20.92 o 
  -4  10  12       17.08       26.09     19.83 o 
  -3  10  12       20.12       23.58     27.23 o 
  -2  10  12      205.96      227.28     43.12 o 
  -1  10  12      248.80      293.51     28.50 o 
   0  10  12      150.44      167.28     30.48 o 
   1  10  12        6.48       -2.76     15.84 o 
   2  10  12       42.99       22.50     17.08 o 
   3  10  12       13.40       10.25     18.86 o 
   4  10  12       28.31      -12.20     23.43 o 
   5  10  12       73.47       48.31     26.82 o 
  -7  11  12        1.61        6.07     43.33 o 
  -6  11  12        3.07       15.02     25.37 o 
  -5  11  12        5.10       34.86     24.42 o 
  -4  11  12        7.91       11.89     21.72 o 
  -3  11  12        4.05       21.59     20.53 o 
  -2  11  12        0.36      -12.62     16.65 o 
  -1  11  12      105.00       60.19     19.25 o 
   0  11  12        9.26       20.96     17.34 o 
   1  11  12        2.42        5.35     17.22 o 
   2  11  12       43.29       15.77     19.81 o 
   3  11  12       19.11       -6.60     18.77 o 
   4  11  12        2.57      -27.98     23.14 o 
   5  11  12        0.45      -12.98     46.16 o 
  -6  12  12       12.44       11.54     28.10 o 
  -5  12  12        0.91       23.97     24.42 o 
  -4  12  12        0.33       -9.02     21.93 o 
  -3  12  12       43.55       50.77     24.75 o 
  -2  12  12       68.55       67.32     24.94 o 
  -1  12  12      141.78       82.98     21.53 o 
   0  12  12      176.07      198.49     25.42 o 
   1  12  12        0.02       20.15     18.06 o 
   2  12  12       15.33       12.03     23.79 o 
   3  12  12        1.98       12.65     25.33 o 
   4  12  12        5.70      -18.83     40.43 o 
  -5  13  12       18.88       44.07     27.45 o 
  -4  13  12       26.75       94.50     30.97 o 
  -3  13  12      157.41      211.50     49.25 o 
  -2  13  12       25.38      -13.26     35.04 o 
  -1  13  12       44.56       64.72     23.50 o 
   0  13  12       62.96       38.75     21.24 o 
   1  13  12      190.57      240.96     34.70 o 
   2  13  12       81.65       32.38     22.27 o 
   3  13  12        1.42        4.76     26.02 o 
  -4  14  12        0.28       11.12     25.72 o 
  -3  14  12       48.00       24.99     24.90 o 
  -2  14  12      108.32      142.82     29.83 o 
  -1  14  12       25.25       27.16     28.53 o 
   0  14  12       50.63       99.33     25.57 o 
   1  14  12        0.69      -23.70     24.78 o 
   2  14  12       66.84       74.56     25.37 o 
  -1  15  12       34.89        0.00     37.41 o 
  -9   1  13        3.61      -36.37     42.85 o 
  -8   1  13        2.02        0.33     43.10 o 
  -7   1  13       27.30       45.19     43.70 o 
  -6   1  13       73.62       87.76     42.05 o 
  -5   1  13      628.47      625.90     75.36 o 
  -4   1  13       21.16       25.73     17.18 o 
  -3   1  13      167.40      159.26     21.60 o 
  -2   1  13      202.69      243.95     20.23 o 
  -1   1  13      248.22      278.17     16.48 o 
   0   1  13      396.46      498.12     38.11 o 
   1   1  13      650.98      644.81     28.06 o 
   2   1  13      424.15      454.79     32.29 o 
   3   1  13       43.32       20.78     12.27 o 
   4   1  13       13.36       -2.26     12.04 o 
   5   1  13      129.02      101.56     17.79 o 
   6   1  13       28.82       53.19     20.06 o 
   7   1  13        7.11       32.67     21.74 o 
  -9   2  13        2.21      -13.60     42.51 o 
  -8   2  13      165.17      131.33     74.58 o 
  -7   2  13       44.61       60.39     46.64 o 
  -6   2  13      269.99      382.04     55.55 o 
  -5   2  13       31.86       62.18     32.74 o 
  -4   2  13        0.09       19.12     13.32 o 
  -3   2  13      195.56      205.46     36.74 o 
  -2   2  13     2122.56     1924.79     56.93 o 
  -1   2  13      479.58      508.37     23.30 o 
   0   2  13      116.32      112.10     12.24 o 
   1   2  13      543.10      552.82     28.69 o 
   2   2  13      779.23      771.77     38.80 o 
   3   2  13      267.72      302.75     19.70 o 
   4   2  13        3.12       -2.62     23.84 o 
   5   2  13      161.97      169.69     18.47 o 
   6   2  13       11.68       16.98     16.94 o 
   7   2  13       32.37       70.46     23.95 o 
  -9   3  13        8.14       -1.15     45.58 o 
  -8   3  13        2.47       26.26     41.80 o 
  -7   3  13       62.36       28.01     59.19 o 
  -6   3  13       24.71       36.38     20.34 o 
  -5   3  13     1193.93     1393.07     55.72 o 
  -4   3  13       29.16       30.47     12.04 o 
  -3   3  13      358.68      326.00     26.45 o 
  -2   3  13      216.12      259.33     18.25 o 
  -1   3  13     1453.85     1251.74     35.79 o 
   0   3  13      732.32      817.55     37.76 o 
   1   3  13     1454.32     1412.40     34.62 o 
   2   3  13     1245.27     1200.98     32.73 o 
   3   3  13      130.85      119.92     16.84 o 
   4   3  13       51.67       40.58     14.25 o 
   5   3  13      162.09      230.10     20.31 o 
   6   3  13      387.21      386.04     28.38 o 
   7   3  13       16.92       23.27     18.92 o 
  -9   4  13        0.02      -22.41     43.13 o 
  -8   4  13      224.24      163.45    161.24 o 
  -7   4  13      316.08      235.69    164.31 o 
  -6   4  13      668.04      733.71     45.54 o 
  -5   4  13      234.69      229.22     22.50 o 
  -4   4  13       53.19       55.83     13.29 o 
  -3   4  13      402.08      411.72     35.59 o 
  -2   4  13     1316.27     1240.85     35.44 o 
  -1   4  13      333.93      312.35     20.07 o 
   0   4  13      388.00      380.71     22.11 o 
   1   4  13      588.14      586.75     23.13 o 
   2   4  13     2311.47     2226.08     47.89 o 
   3   4  13      594.96      641.93     41.41 o 
   4   4  13        5.91        3.70     14.19 o 
   5   4  13      547.50      617.72     43.94 o 
   6   4  13       18.23       -4.16     22.79 o 
   7   4  13       11.21       12.31     19.88 o 
  -9   5  13       37.27       87.65     52.72 o 
  -8   5  13      117.13      115.09     51.20 o 
  -7   5  13      174.91      104.80     46.84 o 
  -6   5  13       42.19       54.57     18.22 o 
  -5   5  13      721.10      762.48     34.49 o 
  -4   5  13       29.24        5.90     14.67 o 
  -3   5  13      212.55      175.05     17.65 o 
  -2   5  13      494.47      555.43     25.56 o 
  -1   5  13      252.47      232.36     22.44 o 
   0   5  13       98.25       73.56     17.62 o 
   1   5  13      508.98      554.93     27.42 o 
   2   5  13     1725.92     1557.65     41.08 o 
   3   5  13        4.03       -4.79     12.51 o 
   4   5  13       52.78       50.95     15.23 o 
   5   5  13       80.68      119.52     26.03 o 
   6   5  13      123.40      117.84     33.68 o 
   7   5  13       17.53       13.18     20.06 o 
  -9   6  13        1.84       38.46     48.86 o 
  -8   6  13       12.47       36.75     45.37 o 
  -7   6  13       59.94       32.34     43.24 o 
  -6   6  13      275.37      302.07     26.60 o 
  -5   6  13      131.85       88.86     19.54 o 
  -4   6  13       19.69       39.97     28.23 o 
  -3   6  13      124.48      103.15     16.77 o 
  -2   6  13      295.60      324.22     23.02 o 
  -1   6  13       67.52       63.47     16.15 o 
   0   6  13        6.34       -9.84     13.37 o 
   1   6  13       23.88       -3.97     14.43 o 
   2   6  13       39.72       46.19     16.59 o 
   3   6  13      196.27      197.34     19.28 o 
   4   6  13       45.89       72.82     19.74 o 
   5   6  13       58.55       75.35     20.96 o 
   6   6  13        3.96       -1.02     19.51 o 
  -8   7  13        8.41       35.51     61.56 o 
  -7   7  13       11.69      -19.98     17.14 o 
  -6   7  13       15.63       14.64     18.69 o 
  -5   7  13       35.92       35.72     18.53 o 
  -4   7  13        8.77       -1.33     17.40 o 
  -3   7  13        0.72        1.93     13.87 o 
  -2   7  13        0.04        7.53     13.91 o 
  -1   7  13      137.06      149.77     25.05 o 
   0   7  13        2.23      -14.28     13.66 o 
   1   7  13        1.25       -0.09     14.77 o 
   2   7  13       63.82       36.76     16.83 o 
   3   7  13       22.50        4.53     16.81 o 
   4   7  13        3.85       -7.20     14.42 o 
   5   7  13        5.72       26.70     18.86 o 
   6   7  13        0.48      -21.30     18.43 o 
  -8   8  13        0.81      -12.34     32.22 o 
  -7   8  13       12.54       24.87     20.76 o 
  -6   8  13       26.35       24.95     21.26 o 
  -5   8  13        3.92        2.29     20.41 o 
  -4   8  13       17.60        8.79     19.59 o 
  -3   8  13       13.34       43.48     16.43 o 
  -2   8  13       93.73       96.23     26.04 o 
  -1   8  13       43.43       28.32     16.12 o 
   0   8  13       11.02       20.40     16.29 o 
   1   8  13        0.19        3.53     16.81 o 
   2   8  13       33.19       10.85     15.86 o 
   3   8  13       27.27       41.75     31.21 o 
   4   8  13        0.71      -22.91     17.28 o 
   5   8  13       17.79       10.29     19.73 o 
   6   8  13        0.15      -26.44     19.38 o 
  -8   9  13        7.81       22.40     34.24 o 
  -7   9  13        4.17        5.72     22.02 o 
  -6   9  13        2.90       -4.04     19.56 o 
  -5   9  13      236.09      252.23     46.13 o 
  -4   9  13       12.68       -6.32     19.19 o 
  -3   9  13      123.75      160.09     25.62 o 
  -2   9  13       38.91       37.66     16.86 o 
  -1   9  13      412.46      443.31     41.10 o 
   0   9  13        2.08        6.39     16.56 o 
   1   9  13       21.86       36.28     18.44 o 
   2   9  13      346.58      348.04     42.92 o 
   3   9  13        4.30       -2.12     17.50 o 
   4   9  13        0.40       21.45     30.44 o 
   5   9  13       67.75       90.37     45.00 o 
  -7  10  13       26.21       34.92     27.87 o 
  -6  10  13      180.59      221.12     31.38 o 
  -5  10  13       30.92       32.15     23.92 o 
  -4  10  13       40.90       79.30     36.66 o 
  -3  10  13      187.36      186.51     36.14 o 
  -2  10  13      634.16      626.34     65.27 o 
  -1  10  13        9.99      -11.44     16.55 o 
   0  10  13       48.01       85.71     19.92 o 
   1  10  13      153.46      191.34     24.19 o 
   2  10  13      255.04      234.78     28.87 o 
   3  10  13       92.35       81.48     30.96 o 
   4  10  13       19.35        6.74     25.22 o 
   5  10  13       10.49       19.98     26.30 o 
  -6  11  13       34.51       37.90     45.20 o 
  -5  11  13      304.63      370.35     36.22 o 
  -4  11  13       55.17       29.09     25.49 o 
  -3  11  13       92.87      108.97     24.64 o 
  -2  11  13       78.44       83.85     20.36 o 
  -1  11  13       11.09      -14.46     17.23 o 
   0  11  13       91.75       90.86     22.96 o 
   1  11  13      381.62      299.77     28.08 o 
   2  11  13      341.85      349.27     42.58 o 
   3  11  13       39.59       31.94     21.04 o 
   4  11  13        3.86      -13.40     24.31 o 
  -6  12  13       99.26      127.75     34.80 o 
  -5  12  13       48.19       42.62     26.45 o 
  -4  12  13        4.02      -21.35     22.73 o 
  -3  12  13       73.69       76.73     27.70 o 
  -2  12  13      262.08      262.61     32.57 o 
  -1  12  13      280.90      299.41     38.62 o 
   0  12  13      101.74      168.77     25.47 o 
   1  12  13       16.04       13.02     20.08 o 
   2  12  13       49.34       27.99     30.07 o 
   3  12  13       55.71      -12.81     32.15 o 
  -4  13  13        6.74       38.03     29.36 o 
  -3  13  13        6.31       14.66     23.60 o 
  -2  13  13       61.12       40.72     38.83 o 
  -1  13  13        7.59      -10.13     18.84 o 
   0  13  13       74.52       39.02     22.94 o 
   1  13  13       39.01       26.80     29.62 o 
   2  13  13       37.97       24.25     21.25 o 
  -3  14  13        0.61        0.31     25.09 o 
  -2  14  13        0.98       21.31     34.57 o 
  -1  14  13       28.74        5.95     20.98 o 
   0  14  13        7.80       18.66     25.29 o 
   1  14  13        2.04       28.25     23.40 o 
  -9   0  14        3.76      -23.68     60.61 o 
  -8   0  14      149.27      277.49     83.34 o 
  -7   0  14      218.98      232.98     79.55 o 
  -6   0  14      336.19      391.61     83.34 o 
  -5   0  14      908.04     1009.08     53.50 o 
  -4   0  14       48.14       69.47     23.34 o 
  -3   0  14      239.94      236.44     31.49 o 
  -2   0  14     2057.39     2021.70     80.94 o 
  -1   0  14     1261.59     1281.83     44.46 o 
   0   0  14       11.75       -3.24     13.77 o 
   1   0  14     1097.05     1038.72     62.22 o 
   2   0  14        2.08      -22.04     14.70 o 
   3   0  14      771.25      865.40     41.74 o 
   4   0  14       21.73       28.74     19.43 o 
   5   0  14       23.53        8.78     20.33 o 
   6   0  14        5.70       31.23     37.28 o 
   7   0  14      105.88      152.64     41.10 o 
  -9   1  14       83.21       35.78     44.75 o 
  -8   1  14        1.43      -19.38     40.16 o 
  -7   1  14        6.89       11.19     42.33 o 
  -6   1  14       68.75      116.95     44.59 o 
  -5   1  14     1134.90     1161.82     51.05 o 
  -4   1  14      609.81      628.55     37.34 o 
  -3   1  14        5.72       11.62     13.52 o 
  -2   1  14      442.34      411.53     21.75 o 
  -1   1  14      242.24      160.90     24.33 o 
   0   1  14      770.23      752.06     43.17 o 
   1   1  14       11.09        7.13     10.70 o 
   2   1  14      495.00      482.61     22.72 o 
   3   1  14       13.59        6.16     13.27 o 
   4   1  14      119.42      110.52     16.30 o 
   5   1  14      155.84      198.77     19.42 o 
   6   1  14      222.98      210.91     24.66 o 
   7   1  14       15.54       46.79     25.63 o 
  -9   2  14        0.11       48.12     46.17 o 
  -8   2  14       79.07      111.12     50.06 o 
  -7   2  14       97.83      163.82     51.38 o 
  -6   2  14        9.91       -3.10     39.50 o 
  -5   2  14      108.77      134.54     25.60 o 
  -4   2  14        0.06      -15.25     13.41 o 
  -3   2  14      145.58      150.02     15.71 o 
  -2   2  14      621.14      591.13     25.71 o 
  -1   2  14      573.90      558.05     30.80 o 
   0   2  14       46.69       53.86     13.95 o 
   1   2  14       98.27       99.22     13.36 o 
   2   2  14       75.85       65.67     15.02 o 
   3   2  14      374.54      423.94     22.53 o 
   4   2  14       26.06       41.51     25.13 o 
   5   2  14       44.23       31.56     15.11 o 
   6   2  14       14.49       29.31     21.74 o 
   7   2  14       55.02       75.46     26.41 o 
  -9   3  14       23.57      -10.13     44.58 o 
  -8   3  14        5.01        8.62     45.17 o 
  -7   3  14        0.99       -2.60     42.52 o 
  -6   3  14       16.40        6.96     38.62 o 
  -5   3  14       61.55       62.90     22.52 o 
  -4   3  14        4.39       -9.46     11.74 o 
  -3   3  14       10.94       23.46     13.19 o 
  -2   3  14      118.24       83.70     14.58 o 
  -1   3  14        0.28      -12.80     11.48 o 
   0   3  14      470.32      477.59     37.82 o 
   1   3  14      272.64      302.27     25.49 o 
   2   3  14        3.06       -7.09     11.11 o 
   3   3  14       56.44       73.78     25.32 o 
   4   3  14        0.41      -14.91     12.32 o 
   5   3  14       18.69       30.97     15.50 o 
   6   3  14       18.05       54.21     19.76 o 
   7   3  14       24.91       31.76     20.58 o 
  -9   4  14        0.03       29.86     47.15 o 
  -8   4  14       12.57       28.44     53.27 o 
  -7   4  14        0.17       -3.78     43.43 o 
  -6   4  14        4.09      -15.46     18.68 o 
  -5   4  14       26.20       33.13     26.01 o 
  -4   4  14       28.79        1.08     12.48 o 
  -3   4  14       16.74        7.66     12.63 o 
  -2   4  14        0.09       -1.46     12.12 o 
  -1   4  14       38.45       48.72     14.14 o 
   0   4  14       37.08       49.31     14.76 o 
   1   4  14        6.21       -1.99     12.87 o 
   2   4  14       21.41        5.99     12.25 o 
   3   4  14        1.34       11.41     12.68 o 
   4   4  14        0.14        3.94     20.65 o 
   5   4  14        0.17      -15.33     14.27 o 
   6   4  14        0.80        2.92     18.27 o 
  -9   5  14       22.20       -1.72     47.97 o 
  -8   5  14        8.90      -30.58     42.80 o 
  -7   5  14        2.05       34.23     44.18 o 
  -6   5  14        4.18       11.89     21.70 o 
  -5   5  14      340.62      404.97     29.20 o 
  -4   5  14        3.97       24.07     16.32 o 
  -3   5  14       71.84       89.88     15.25 o 
  -2   5  14       85.07       89.98     16.53 o 
  -1   5  14       44.81       40.94     16.16 o 
   0   5  14      503.53      522.43     81.95 o 
   1   5  14       63.09       42.13     15.99 o 
   2   5  14      104.64      131.87     19.60 o 
   3   5  14       64.61       54.82     15.09 o 
   4   5  14        0.57        2.00     13.75 o 
   5   5  14       14.62      -10.07     14.73 o 
   6   5  14       23.98       31.72     20.50 o 
  -8   6  14       97.59      114.24     73.87 o 
  -7   6  14      130.74       88.41     59.90 o 
  -6   6  14      148.41      143.91     23.36 o 
  -5   6  14      130.48      154.33     23.86 o 
  -4   6  14        1.23       14.35     17.64 o 
  -3   6  14        8.35       -1.93     13.58 o 
  -2   6  14      560.70      581.83     57.62 o 
  -1   6  14      402.66      494.80     70.80 o 
   0   6  14       36.95       52.16     16.80 o 
   1   6  14        3.55       -3.15     14.15 o 
   2   6  14      102.79      124.54     20.46 o 
   3   6  14      669.18      663.94     43.40 o 
   4   6  14       41.62       57.99     16.89 o 
   5   6  14       13.72       23.44     19.20 o 
   6   6  14       41.94       40.45     28.57 o 
  -8   7  14        3.79       16.57     62.03 o 
  -7   7  14        4.04       29.83     59.19 o 
  -6   7  14       24.71        4.62     20.28 o 
  -5   7  14      354.12      380.84     32.46 o 
  -4   7  14      209.07      232.00     28.46 o 
  -3   7  14       22.00       24.63     15.23 o 
  -2   7  14      246.81      286.36     24.12 o 
  -1   7  14      325.28      342.50     25.49 o 
   0   7  14     1147.79     1001.72     98.42 o 
   1   7  14      105.06       94.72     19.73 o 
   2   7  14      629.82      648.00     64.79 o 
   3   7  14      199.24      190.95     23.99 o 
   4   7  14       15.80       25.70     18.61 o 
   5   7  14       20.34       25.05     23.77 o 
   6   7  14      140.25      150.30     40.53 o 
  -8   8  14      116.34      151.06     78.13 o 
  -7   8  14       52.08       74.54     52.17 o 
  -6   8  14       21.87       37.87     20.88 o 
  -5   8  14      196.12      201.74     33.59 o 
  -4   8  14        0.10       11.53     19.27 o 
  -3   8  14      164.39      171.44     26.34 o 
  -2   8  14      987.15      989.13     63.95 o 
  -1   8  14      717.98      762.80     59.87 o 
   0   8  14       58.77       31.45     17.40 o 
   1   8  14        0.13        8.83     15.95 o 
   2   8  14       29.35       45.73     19.33 o 
   3   8  14      388.27      423.96     47.57 o 
   4   8  14       17.77      -16.59     17.75 o 
   5   8  14        5.65       19.35     28.59 o 
  -7   9  14       13.24       11.46     22.65 o 
  -6   9  14       17.01       37.88     22.95 o 
  -5   9  14      150.79      166.24     28.57 o 
  -4   9  14      145.98      113.16     34.48 o 
  -3   9  14       13.02       11.19     18.91 o 
  -2   9  14      148.97      178.39     28.43 o 
  -1   9  14       55.86       65.99     19.29 o 
   0   9  14      409.56      391.47     33.70 o 
   1   9  14       78.89       65.53     19.67 o 
   2   9  14      127.69      113.02     34.72 o 
   3   9  14       58.02       57.31     20.91 o 
   4   9  14       16.15       17.10     24.45 o 
   5   9  14       63.70       52.65     28.84 o 
  -7  10  14       39.27       49.66     26.22 o 
  -6  10  14       26.42        7.29     22.02 o 
  -5  10  14       18.85       40.51     24.95 o 
  -4  10  14        0.23       33.79     28.09 o 
  -3  10  14       20.63       36.84     28.69 o 
  -2  10  14       54.43       93.62     29.36 o 
  -1  10  14      206.89      216.05     30.18 o 
   0  10  14       60.08       37.87     19.31 o 
   1  10  14        3.63      -17.54     22.29 o 
   2  10  14       15.71       18.96     20.16 o 
   3  10  14       14.28      -11.05     19.65 o 
   4  10  14       10.41      -12.57     25.95 o 
  -6  11  14        0.01       47.76     27.74 o 
  -5  11  14        0.27       43.73     26.71 o 
  -4  11  14        5.82       20.07     22.02 o 
  -3  11  14       27.47      -27.72     28.89 o 
  -2  11  14        4.94      -14.23     17.79 o 
  -1  11  14       30.83       31.11     20.02 o 
   0  11  14        2.37      -10.07     18.96 o 
   1  11  14       12.05      -13.49     18.38 o 
   2  11  14        1.30       14.94     19.82 o 
   3  11  14        2.80       16.41     23.03 o 
  -5  12  14        4.31       32.55     27.45 o 
  -4  12  14        4.98        2.04     24.40 o 
  -3  12  14       16.79       11.62     20.60 o 
  -2  12  14        4.39       40.02     25.56 o 
  -1  12  14      130.78       97.72     34.58 o 
   0  12  14        0.29      -15.12     18.99 o 
   1  12  14        3.58       -3.45     26.18 o 
   2  12  14        1.29      -16.00     19.62 o 
   3  12  14        6.02      -31.32     38.08 o 
  -4  13  14       37.71       26.04     26.39 o 
  -3  13  14       18.92       21.86     45.46 o 
  -2  13  14       75.97      120.44     64.87 o 
  -1  13  14       10.92      -17.74     25.94 o 
   0  13  14       51.73       67.34     24.82 o 
   1  13  14       39.30       28.16     22.69 o 
  -9   1  15       14.15      -11.65     43.05 o 
  -8   1  15       11.52        0.66     40.83 o 
  -7   1  15        2.52       48.54     42.95 o 
  -6   1  15       34.34       55.88     43.87 o 
  -5   1  15       93.00       91.31     23.81 o 
  -4   1  15      347.92      398.72     28.57 o 
  -3   1  15        6.94       -4.13     15.32 o 
  -2   1  15       27.51       13.13     15.40 o 
  -1   1  15      296.71      343.92     21.79 o 
   0   1  15       82.24       79.23     12.66 o 
   1   1  15       91.43      104.71     14.25 o 
   2   1  15       43.19       34.15     12.76 o 
   3   1  15       56.89       56.22     14.71 o 
   4   1  15       19.06        8.04     14.22 o 
   5   1  15        0.78       15.11     14.79 o 
   6   1  15        1.53        1.65     35.77 o 
  -9   2  15        0.27       17.07     46.45 o 
  -8   2  15       28.64       57.94     79.55 o 
  -7   2  15      263.29      185.77     52.22 o 
  -6   2  15       25.78        2.34     41.12 o 
  -5   2  15       63.54       29.46     22.64 o 
  -4   2  15        2.99        2.83     15.24 o 
  -3   2  15      189.72      197.23     22.01 o 
  -2   2  15      616.93      614.55     27.11 o 
  -1   2  15      876.33      841.44     31.44 o 
   0   2  15      168.06      188.36     18.97 o 
   1   2  15        2.89       10.04     11.33 o 
   2   2  15       42.23       19.54     13.27 o 
   3   2  15      745.09      730.37     37.50 o 
   4   2  15       73.24      131.46     20.65 o 
   5   2  15        0.88       20.84     15.12 o 
   6   2  15        5.90       26.81     19.13 o 
  -9   3  15       93.44       94.03     52.45 o 
  -8   3  15        5.18       52.31     47.46 o 
  -7   3  15      117.84      224.49     57.74 o 
  -6   3  15       25.45       37.70     43.39 o 
  -5   3  15      315.74      284.91     32.50 o 
  -4   3  15     1192.87     1313.40     44.67 o 
  -3   3  15        7.07        0.17     11.63 o 
  -2   3  15        0.78      -10.74     11.91 o 
  -1   3  15        6.00       -9.82     12.32 o 
   0   3  15     1434.42     1462.29     42.23 o 
   1   3  15      705.17      836.09     33.56 o 
   2   3  15      170.42      164.45     16.63 o 
   3   3  15       26.24       33.97     15.66 o 
   4   3  15       12.00        1.82     13.38 o 
   5   3  15       36.41        8.89     15.77 o 
   6   3  15       66.81       53.35     29.66 o 
  -8   4  15       32.66       58.28     49.79 o 
  -7   4  15      388.47      465.19    113.65 o 
  -6   4  15       98.90       65.19     26.20 o 
  -5   4  15      104.49      128.82     27.54 o 
  -4   4  15       25.41       26.21     21.75 o 
  -3   4  15       66.35       78.47     17.51 o 
  -2   4  15      293.56      289.63     23.85 o 
  -1   4  15     1024.64     1030.59     59.35 o 
   0   4  15       90.48      112.69     17.05 o 
   1   4  15      124.24      152.86     18.91 o 
   2   4  15      153.89      108.20     22.29 o 
   3   4  15      630.92      615.70     45.64 o 
   4   4  15      192.83      263.34     22.06 o 
   5   4  15        0.31        0.94     23.63 o 
   6   4  15       14.24        3.17     21.20 o 
  -8   5  15      107.82      112.68     94.47 o 
  -7   5  15        1.05       15.60     47.04 o 
  -6   5  15        8.33      -22.46     21.38 o 
  -5   5  15      208.85      203.69     31.94 o 
  -4   5  15      444.64      580.28     43.38 o 
  -3   5  15       71.40       76.68     17.70 o 
  -2   5  15        0.04       -4.17     13.37 o 
  -1   5  15        1.58      -22.11     14.74 o 
   0   5  15      751.58      794.60     41.76 o 
   1   5  15      458.98      516.27     31.51 o 
   2   5  15      221.39      233.03     24.17 o 
   3   5  15      103.16       80.71     19.80 o 
   4   5  15       11.68       22.12     18.29 o 
   5   5  15       35.29        3.46     20.99 o 
   6   5  15       34.40       54.57     26.52 o 
  -8   6  15        1.93      -41.67     63.45 o 
  -7   6  15       55.97      147.74     74.82 o 
  -6   6  15       62.25       55.23     41.67 o 
  -5   6  15       28.01        7.48     19.22 o 
  -4   6  15        6.89       -5.78     17.74 o 
  -3   6  15       79.66       83.45     21.22 o 
  -2   6  15       46.65       59.11     16.39 o 
  -1   6  15      139.97      174.29     23.11 o 
   0   6  15        0.47       -1.24     15.33 o 
   1   6  15       21.15       26.64     19.14 o 
   2   6  15       14.59       -9.40     16.14 o 
   3   6  15      141.15      115.10     21.73 o 
   4   6  15       28.60       56.84     21.05 o 
   5   6  15        0.64        9.37     18.15 o 
  -8   7  15        7.55       48.77     65.82 o 
  -7   7  15        2.06      -40.25     55.40 o 
  -6   7  15        2.39       -4.20     19.85 o 
  -5   7  15       81.09      103.17     23.67 o 
  -4   7  15       49.27       77.11     27.70 o 
  -3   7  15        6.10        0.76     17.63 o 
  -2   7  15        6.98       -0.11     14.84 o 
  -1   7  15        7.82        9.70     17.16 o 
   0   7  15        6.20       10.85     15.62 o 
   1   7  15        8.82       10.47     19.14 o 
   2   7  15        2.39        5.63     20.30 o 
   3   7  15        8.98       21.40     19.42 o 
   4   7  15        0.91        2.27     17.98 o 
   5   7  15        3.74       12.15     25.47 o 
  -7   8  15       15.80       -4.12     28.87 o 
  -6   8  15        2.04       -5.88     19.69 o 
  -5   8  15       24.00       21.34     21.17 o 
  -4   8  15        0.03       16.93     20.15 o 
  -3   8  15        0.49      -26.95     17.97 o 
  -2   8  15        9.30        5.46     16.48 o 
  -1   8  15       70.49       80.10     19.86 o 
   0   8  15        9.80        3.51     17.44 o 
   1   8  15       20.42       21.98     18.38 o 
   2   8  15        1.86      -14.05     17.62 o 
   3   8  15       14.07       11.49     19.34 o 
   4   8  15        7.42       -7.16     18.46 o 
   5   8  15       13.38      -29.42     22.92 o 
  -7   9  15        7.54        2.81     22.73 o 
  -6   9  15        3.62       14.76     25.32 o 
  -5   9  15       79.01       85.55     40.48 o 
  -4   9  15      268.28      325.20     57.28 o 
  -3   9  15       19.02       51.95     22.05 o 
  -2   9  15       24.41       22.14     19.31 o 
  -1   9  15       31.18       -2.49     17.82 o 
   0   9  15       60.24       62.68     19.40 o 
   1   9  15       96.25       71.69     22.02 o 
   2   9  15       46.22       61.68     21.95 o 
   3   9  15       11.37       -1.43     18.62 o 
   4   9  15        4.83      -12.23     25.20 o 
  -6  10  15       60.87       15.33     25.27 o 
  -5  10  15       28.54       76.47     41.35 o 
  -4  10  15        9.80       30.51     22.45 o 
  -3  10  15      176.98      226.13     52.80 o 
  -2  10  15       88.86       70.26     19.87 o 
  -1  10  15       77.10       68.85     25.07 o 
   0  10  15       48.32       69.36     24.20 o 
   1  10  15        9.32       20.06     19.48 o 
   2  10  15       18.10       -2.00     23.41 o 
   3  10  15      143.77      144.87     32.95 o 
  -5  11  15      123.56      181.02     31.53 o 
  -4  11  15      275.59      326.96     35.60 o 
  -3  11  15        2.17       34.39     32.53 o 
  -2  11  15        2.96      -11.23     33.34 o 
  -1  11  15       32.73       18.93     19.97 o 
   0  11  15      156.64      143.22     25.40 o 
   1  11  15      116.86      108.71     24.81 o 
   2  11  15       51.89       43.65     22.57 o 
   3  11  15       17.20       -8.63     33.63 o 
  -4  12  15        2.37       16.20     24.54 o 
  -3  12  15       19.92      -12.68     22.78 o 
  -2  12  15       69.34       58.38     30.33 o 
  -1  12  15      177.18      157.71     27.00 o 
   0  12  15       22.30       20.16     22.18 o 
   1  12  15        6.44        9.37     34.65 o 
   2  12  15       22.48       16.64     25.49 o 
  -2  13  15        0.06        1.53     25.78 o 
  -1  13  15        8.16      -23.03     21.34 o 
  -8   0  16        0.80      -11.36     57.77 o 
  -7   0  16       99.07       72.92     66.29 o 
  -6   0  16      256.06       68.66     63.45 o 
  -5   0  16       63.59       83.82     28.39 o 
  -4   0  16        0.51        2.07     23.15 o 
  -3   0  16      116.70      135.32     71.50 o 
  -2   0  16      320.67      267.92     35.34 o 
  -1   0  16      109.53      107.58     28.44 o 
   0   0  16        1.36        2.32     14.70 o 
   1   0  16      116.15      132.21     22.39 o 
   2   0  16       58.31       79.29     21.82 o 
   3   0  16      499.76      354.12     32.54 o 
   4   0  16      435.09      442.30     37.20 o 
   5   0  16       11.64       27.05     22.65 o 
   6   0  16       42.41      101.48     29.39 o 
  -8   1  16        9.54       -0.28     40.91 o 
  -7   1  16       41.23       44.04     43.31 o 
  -6   1  16       95.05      104.05     47.90 o 
  -5   1  16       90.72       87.12     26.56 o 
  -4   1  16     1069.99     1112.17     43.56 o 
  -3   1  16      231.84      232.10     24.25 o 
  -2   1  16      129.25      162.38     22.34 o 
  -1   1  16      167.60      120.70     20.85 o 
   0   1  16      119.36      104.09     19.26 o 
   1   1  16      182.47      235.43     18.05 o 
   2   1  16       37.82       65.33     14.75 o 
   3   1  16       26.66       20.25     17.35 o 
   4   1  16       28.68       12.77     25.73 o 
   5   1  16      107.77      112.24     36.99 o 
   6   1  16       53.43       61.99     21.97 o 
  -8   2  16        3.59        9.64     43.82 o 
  -7   2  16       56.35       75.50     52.09 o 
  -6   2  16       34.24       31.25     43.14 o 
  -5   2  16        6.17       -5.89     20.24 o 
  -4   2  16        0.88       16.90     17.11 o 
  -3   2  16       83.99      102.94     20.09 o 
  -2   2  16      260.77      248.17     30.14 o 
  -1   2  16      582.48      587.80     48.50 o 
   0   2  16        4.34        7.51     12.51 o 
   1   2  16      288.08      299.02     23.32 o 
   2   2  16       20.24       33.37     13.73 o 
   3   2  16      188.44      201.22     27.96 o 
   4   2  16      217.02      192.44     22.61 o 
   5   2  16        4.12      -13.42     14.76 o 
   6   2  16        1.61       10.19     20.05 o 
  -8   3  16        9.98        1.36     46.03 o 
  -7   3  16        2.17       29.89     44.01 o 
  -6   3  16       25.66       24.50     41.04 o 
  -5   3  16        7.63       -0.51     22.13 o 
  -4   3  16       28.22       35.57     18.44 o 
  -3   3  16        1.04        4.78     16.21 o 
  -2   3  16        3.01      -11.81     12.27 o 
  -1   3  16        5.26       21.89     14.01 o 
   0   3  16      276.99      278.03     34.28 o 
   1   3  16       46.29       56.59     16.70 o 
   2   3  16        0.90       -2.66     20.52 o 
   3   3  16       18.54       -1.93     20.17 o 
   4   3  16        0.31        6.14     14.59 o 
   5   3  16        0.23        9.00     16.01 o 
   6   3  16        7.22        9.84     19.71 o 
  -8   4  16        0.88        1.45     46.17 o 
  -7   4  16        0.37       16.70     44.06 o 
  -6   4  16        3.68       13.02     22.80 o 
  -5   4  16        1.79       20.61     24.90 o 
  -4   4  16       45.93       11.59     22.54 o 
  -3   4  16       53.53       68.22     15.76 o 
  -2   4  16       26.09       22.75     14.39 o 
  -1   4  16       35.11       38.26     15.08 o 
   0   4  16       13.55      -16.86     13.19 o 
   1   4  16       70.09       63.74     27.10 o 
   2   4  16        0.07      -10.77     15.28 o 
   3   4  16        2.84      -11.49     22.83 o 
   4   4  16       18.26       28.07     17.13 o 
   5   4  16        0.00       -3.14     18.89 o 
  -8   5  16       14.20       64.23     51.72 o 
  -7   5  16        0.08       19.61     46.37 o 
  -6   5  16       43.14       99.15     28.94 o 
  -5   5  16        8.37       14.79     31.11 o 
  -4   5  16       89.72      123.99     29.04 o 
  -3   5  16        1.72        1.52     14.53 o 
  -2   5  16       19.38       -1.26     13.98 o 
  -1   5  16       12.70       -3.84     16.60 o 
   0   5  16      175.63      128.96     36.12 o 
   1   5  16       47.36       95.79     20.75 o 
   2   5  16        0.48       -3.78     18.25 o 
   3   5  16       45.31       40.88     19.28 o 
   4   5  16        4.14       29.62     19.19 o 
   5   5  16        0.86       -9.78     19.63 o 
  -7   6  16       55.54      142.53     76.71 o 
  -6   6  16       40.10       20.59     27.42 o 
  -5   6  16        2.90      -23.82     23.71 o 
  -4   6  16        0.50       17.03     24.61 o 
  -3   6  16       55.80       59.32     17.24 o 
  -2   6  16      123.90      124.00     19.57 o 
  -1   6  16      255.09      208.58     22.54 o 
   0   6  16       50.33       63.05     19.51 o 
   1   6  16       65.94       61.12     23.38 o 
   2   6  16       10.49       34.84     19.00 o 
   3   6  16      117.22      102.90     26.04 o 
   4   6  16       92.89       78.69     39.34 o 
   5   6  16        0.30       34.41     37.91 o 
  -7   7  16       18.66       -2.37     61.09 o 
  -6   7  16       38.68       68.79     55.40 o 
  -5   7  16       22.01       19.09     20.89 o 
  -4   7  16      438.59      545.64     38.36 o 
  -3   7  16      111.14      123.78     22.06 o 
  -2   7  16       92.86      138.26     21.31 o 
  -1   7  16       79.24       57.20     18.68 o 
   0   7  16      255.47      237.73     30.55 o 
   1   7  16      349.60      339.42     42.69 o 
   2   7  16       66.34       38.51     22.42 o 
   3   7  16        8.53        4.64     18.91 o 
   4   7  16        3.05       12.29     20.67 o 
  -7   8  16       46.77       57.77     67.71 o 
  -6   8  16       40.20       48.70     23.51 o 
  -5   8  16       33.77       55.93     22.51 o 
  -4   8  16        5.83       19.15     20.71 o 
  -3   8  16      108.96      124.31     25.62 o 
  -2   8  16      266.34      334.01     27.40 o 
  -1   8  16      184.43      188.60     28.34 o 
   0   8  16       23.45       30.39     23.47 o 
   1   8  16       22.35       34.29     22.62 o 
   2   8  16       50.46       85.70     22.67 o 
   3   8  16      121.34       78.94     23.68 o 
   4   8  16      110.64      100.69     31.12 o 
  -6   9  16       44.90       14.54     22.51 o 
  -5   9  16       71.15      131.66     41.29 o 
  -4   9  16      201.66      234.13     31.13 o 
  -3   9  16       44.94       87.57     26.35 o 
  -2   9  16       11.55       11.59     18.36 o 
  -1   9  16       18.42       11.39     19.66 o 
   0   9  16      121.38       90.01     23.99 o 
   1   9  16      158.80      181.44     28.30 o 
   2   9  16       28.53        5.25     39.57 o 
   3   9  16        8.35       16.51     31.65 o 
  -5  10  16        3.78       15.58     34.25 o 
  -4  10  16        0.33       -6.37     20.98 o 
  -3  10  16        1.26       -0.84     22.34 o 
  -2  10  16       41.92       46.70     19.90 o 
  -1  10  16       73.92      100.45     23.67 o 
   0  10  16       14.29       -1.19     19.68 o 
   1  10  16        1.22      -25.89     33.65 o 
   2  10  16        8.53      -11.86     26.59 o 
   3  10  16        7.32      -18.73     28.23 o 
  -4  11  16        3.66        8.96     24.32 o 
  -3  11  16       20.05       30.64     32.27 o 
  -2  11  16        0.26      -12.91     20.39 o 
  -1  11  16        1.87      -16.86     18.93 o 
   0  11  16        1.04      -28.77     19.18 o 
   1  11  16        0.24      -29.53     19.68 o 
   2  11  16        0.11       -5.24     21.04 o 
  -3  12  16       23.02       54.48     34.37 o 
  -2  12  16        1.57        7.03     24.10 o 
  -1  12  16       18.05       14.34     23.34 o 
   0  12  16        3.53       -3.25     21.74 o 
  -8   1  17       28.55       31.56     47.61 o 
  -7   1  17        0.30      -12.55     41.12 o 
  -6   1  17       63.74       57.31     45.01 o 
  -5   1  17       12.33      -28.04     28.48 o 
  -4   1  17       50.24       46.19     19.04 o 
  -3   1  17        4.17       23.30     17.91 o 
  -2   1  17        5.05        3.49     17.36 o 
  -1   1  17       77.81       55.15     20.42 o 
   0   1  17        2.66        7.83     13.87 o 
   1   1  17       20.90       40.17     16.21 o 
   2   1  17        0.56        4.18     18.46 o 
   3   1  17        8.51       -8.20     14.54 o 
   4   1  17       17.70      -15.70     24.39 o 
   5   1  17        4.87        5.34     26.89 o 
  -8   2  17       25.95       48.66     47.34 o 
  -7   2  17       49.01      109.08     49.88 o 
  -6   2  17       90.33       31.94     42.67 o 
  -5   2  17        1.90      -30.14     20.09 o 
  -4   2  17        3.67       -8.39     17.70 o 
  -3   2  17       60.01       77.07     26.59 o 
  -2   2  17       11.07       33.36     18.45 o 
  -1   2  17      164.17      189.08     43.33 o 
   0   2  17      166.31      200.35     20.47 o 
   1   2  17       61.99       55.08     20.80 o 
   2   2  17      190.11      247.51     24.44 o 
   3   2  17       36.97       14.02     18.99 o 
   4   2  17       71.73       46.74     22.79 o 
   5   2  17        0.18       -5.07     15.90 o 
  -8   3  17       31.39      -12.31     42.68 o 
  -7   3  17       16.76       -1.37     41.73 o 
  -6   3  17      233.68      287.95     71.74 o 
  -5   3  17      112.11      155.48     29.84 o 
  -4   3  17      326.61      331.10     33.35 o 
  -3   3  17      419.04      513.00     45.72 o 
  -2   3  17        5.40        1.15     25.02 o 
  -1   3  17      103.41      147.41     19.34 o 
   0   3  17      220.32      199.35     21.20 o 
   1   3  17      660.35      699.09     32.85 o 
   2   3  17       33.75       39.50     17.78 o 
   3   3  17        0.48       -2.68     18.81 o 
   4   3  17        0.43       16.64     15.85 o 
   5   3  17       34.53       30.22     18.67 o 
  -8   4  17       18.47       52.78     48.81 o 
  -7   4  17       33.44      103.02     49.87 o 
  -6   4  17      101.45       79.04     48.98 o 
  -5   4  17        3.20        8.65     24.85 o 
  -4   4  17       54.89       52.96     43.73 o 
  -3   4  17      105.00      108.91     21.52 o 
  -2   4  17      117.95       97.60     17.73 o 
  -1   4  17      307.45      256.19     22.73 o 
   0   4  17      227.63      258.16     23.29 o 
   1   4  17      117.53      111.79     20.34 o 
   2   4  17      209.22      230.73     33.97 o 
   3   4  17       48.75       54.36     19.65 o 
   4   4  17      161.47      168.24     25.28 o 
   5   4  17        8.15       33.34     18.64 o 
  -7   5  17        2.08      -24.22     43.82 o 
  -6   5  17      116.22      147.71     45.43 o 
  -5   5  17       77.91       93.61     34.70 o 
  -4   5  17      111.32       76.33     30.93 o 
  -3   5  17       59.38       93.65     19.21 o 
  -2   5  17       96.15      116.15     24.54 o 
  -1   5  17       93.96      102.75     22.71 o 
   0   5  17      126.61      152.96     34.38 o 
   1   5  17      413.97      513.22     70.85 o 
   2   5  17       53.42       43.38     34.52 o 
   3   5  17        0.30      -11.22     18.11 o 
   4   5  17        0.21       -2.67     19.22 o 
  -7   6  17       10.86       11.36     66.77 o 
  -6   6  17       54.53       46.50     44.75 o 
  -5   6  17        8.24        9.00     28.89 o 
  -4   6  17       23.15       -4.74     26.37 o 
  -3   6  17       54.71        7.60     22.96 o 
  -2   6  17       48.36       56.30     18.18 o 
  -1   6  17       68.22       30.09     18.04 o 
   0   6  17       52.07       65.41     20.27 o 
   1   6  17        3.13       13.41     17.75 o 
   2   6  17       39.12       40.03     28.57 o 
   3   6  17       13.74       11.13     20.10 o 
   4   6  17       31.14       57.98     23.55 o 
  -7   7  17        0.16      -10.42     68.19 o 
  -6   7  17        6.11        0.05     35.75 o 
  -5   7  17       24.89        8.54     48.77 o 
  -4   7  17       33.78       63.26     28.28 o 
  -3   7  17        6.34       12.62     21.37 o 
  -2   7  17       22.73        8.57     17.31 o 
  -1   7  17        8.30      -12.62     17.14 o 
   0   7  17        0.66       11.82     18.21 o 
   1   7  17        1.73       -3.27     21.67 o 
   2   7  17        0.25       -3.90     26.72 o 
   3   7  17       12.80       16.54     30.96 o 
   4   7  17        4.91       -5.83     20.66 o 
  -6   8  17        0.74       26.63     31.50 o 
  -5   8  17        1.30       58.87     23.60 o 
  -4   8  17        2.01      -27.51     18.34 o 
  -3   8  17        7.39        6.18     20.20 o 
  -2   8  17        1.25      -11.86     17.57 o 
  -1   8  17        8.41        2.05     18.27 o 
   0   8  17       22.49       22.79     20.14 o 
   1   8  17        6.16        7.35     19.30 o 
   2   8  17        4.61       -8.82     40.46 o 
   3   8  17        4.40       17.97     21.22 o 
  -5   9  17       31.21       36.48     23.32 o 
  -4   9  17      111.00      124.69     27.44 o 
  -3   9  17       74.11       70.29     25.26 o 
  -2   9  17       47.64       22.53     20.13 o 
  -1   9  17       31.65       55.62     20.79 o 
   0   9  17       18.06       -8.90     23.51 o 
   1   9  17       66.97       31.74     24.40 o 
   2   9  17        1.75        7.50     21.87 o 
  -4  10  17       11.25       26.63     24.43 o 
  -3  10  17       84.61       74.57     26.78 o 
  -2  10  17       19.13       12.78     20.09 o 
  -1  10  17       26.26        3.81     21.61 o 
   0  10  17       48.42       34.39     21.60 o 
   1  10  17        4.29      -14.53     20.28 o 
   2  10  17       31.18       20.60     22.69 o 
  -3  11  17       36.17      -23.10     31.72 o 
  -2  11  17        0.33      -21.03     35.87 o 
  -1  11  17       13.66        3.86     21.80 o 
   0  11  17       29.80       -2.74     20.52 o 
  -7   0  18        4.73      -27.94     58.24 o 
  -6   0  18      112.42      168.58     74.34 o 
  -5   0  18       14.15       17.05     60.61 o 
  -4   0  18       54.57       69.13     28.94 o 
  -3   0  18      286.09      337.78     42.51 o 
  -2   0  18       88.22       75.30     29.88 o 
  -1   0  18       19.15      -35.85     23.90 o 
   0   0  18        0.68       13.30     28.89 o 
   1   0  18       19.68      -12.45     37.65 o 
   2   0  18      341.77      388.74     43.30 o 
   3   0  18      124.93       69.94     24.00 o 
   4   0  18       92.44       67.15     26.18 o 
  -7   1  18        0.87        0.25     42.02 o 
  -6   1  18       78.01       85.79     46.78 o 
  -5   1  18      188.20      231.98     42.29 o 
  -4   1  18      129.81      117.34     29.73 o 
  -3   1  18      336.59      370.02     31.35 o 
  -2   1  18       31.21       23.42     19.23 o 
  -1   1  18      381.59      401.49     65.89 o 
   0   1  18       59.08       24.69     21.19 o 
   1   1  18      149.68       89.78     19.17 o 
   2   1  18      109.89      118.29     26.41 o 
   3   1  18        2.13        0.73     25.34 o 
   4   1  18       17.35       22.26     24.00 o 
  -7   2  18        5.39       -8.71     41.85 o 
  -6   2  18       22.04      -24.68     42.35 o 
  -5   2  18       19.68       -3.17     24.20 o 
  -4   2  18       11.63       37.10     25.99 o 
  -3   2  18      102.35       80.67     28.16 o 
  -2   2  18      187.61      186.84     25.22 o 
  -1   2  18      112.78       81.04     23.31 o 
   0   2  18        1.02      -27.51     21.07 o 
   1   2  18        8.60       -9.46     15.16 o 
   2   2  18       72.86       52.36     18.56 o 
   3   2  18       42.01       21.36     22.48 o 
   4   2  18       39.54       23.17     17.08 o 
  -7   3  18        1.76       22.18     46.03 o 
  -6   3  18       14.86       75.81     50.55 o 
  -5   3  18        1.51       -8.63     25.28 o 
  -4   3  18        0.14       16.59     18.14 o 
  -3   3  18        0.17       -4.19     24.67 o 
  -2   3  18        0.33       -3.49     23.44 o 
  -1   3  18       45.72       42.29     21.00 o 
   0   3  18       58.91       37.72     16.46 o 
   1   3  18        2.12        0.82     25.68 o 
   2   3  18       12.49        1.95     17.23 o 
   3   3  18        4.40       10.51     27.27 o 
   4   3  18        1.25       -9.21     27.75 o 
  -7   4  18        0.07       14.77     45.45 o 
  -6   4  18       10.18       15.82     52.09 o 
  -5   4  18        2.13        3.23     24.42 o 
  -4   4  18        2.09       31.37     42.33 o 
  -3   4  18       12.53        9.37     19.03 o 
  -2   4  18       24.00       -0.82     18.06 o 
  -1   4  18        2.98       -9.43     15.15 o 
   0   4  18        3.88        8.19     16.37 o 
   1   4  18        1.24        8.09     20.02 o 
   2   4  18        1.03       21.30     18.51 o 
   3   4  18        0.90        4.57     21.64 o 
   4   4  18        0.18      -19.24     19.25 o 
  -7   5  18        1.32      -22.73     69.61 o 
  -6   5  18       38.67       69.43     33.37 o 
  -5   5  18       64.63      157.69     41.67 o 
  -4   5  18       10.42       -0.96     46.41 o 
  -3   5  18       57.53       66.04     27.18 o 
  -2   5  18        0.02      -16.64     15.25 o 
  -1   5  18      166.33      188.60     43.16 o 
   0   5  18       59.56       62.63     23.68 o 
   1   5  18       15.64       34.49     20.98 o 
   2   5  18       35.04        3.33     30.48 o 
   3   5  18        6.51      -31.15     29.80 o 
   4   5  18        2.20       -3.94     43.40 o 
  -6   6  18        1.29       13.36     31.31 o 
  -5   6  18       10.97       47.04     30.99 o 
  -4   6  18       31.40       52.79     31.31 o 
  -3   6  18      109.08       95.31     20.20 o 
  -2   6  18      135.31      188.73     24.27 o 
  -1   6  18       14.07       24.08     18.17 o 
   0   6  18        4.24        7.86     20.24 o 
   1   6  18        7.94       21.71     20.57 o 
   2   6  18       91.32       92.95     27.78 o 
   3   6  18       32.47       53.96     27.89 o 
  -6   7  18       43.44      123.12     43.09 o 
  -5   7  18       65.87       92.04     35.82 o 
  -4   7  18       50.66       -8.43     28.89 o 
  -3   7  18      152.22      192.54     30.12 o 
  -2   7  18        4.67       13.99     18.66 o 
  -1   7  18      228.47      261.24     28.25 o 
   0   7  18       45.91       47.16     29.12 o 
   1   7  18       82.00       77.26     22.50 o 
   2   7  18       41.31       34.59     31.30 o 
   3   7  18       15.60       -5.59     19.93 o 
  -5   8  18        6.73       54.15     33.28 o 
  -4   8  18       18.10        2.80     21.52 o 
  -3   8  18       97.74      102.40     26.90 o 
  -2   8  18      146.64      140.58     25.20 o 
  -1   8  18       39.69       47.62     21.02 o 
   0   8  18       13.92       -4.12     19.75 o 
   1   8  18        0.72       -2.00     19.91 o 
   2   8  18       90.24       96.20     25.58 o 
  -4   9  18       47.62       35.49     24.28 o 
  -3   9  18       60.19       23.01     24.20 o 
  -2   9  18        3.74      -17.34     36.92 o 
  -1   9  18       37.05       26.72     21.80 o 
   0   9  18       23.93       36.68     22.26 o 
   1   9  18       23.58       24.46     22.93 o 
  -3  10  18        0.19       26.67     24.69 o 
  -2  10  18        3.60       23.49     32.55 o 
  -1  10  18       10.26      -36.86     36.43 o 
   0  10  18        0.33       -9.10     20.50 o 
  -7   1  19        0.02        6.59     45.78 o 
  -6   1  19        5.85       17.20     45.55 o 
  -5   1  19       67.94       95.23     30.44 o 
  -4   1  19        0.53        5.76     18.93 o 
  -3   1  19       64.96       89.29     22.75 o 
  -2   1  19       13.42        2.39     19.02 o 
  -1   1  19        5.94        9.31     23.65 o 
   0   1  19       80.38       78.83     23.61 o 
   1   1  19       13.44       -8.54     20.74 o 
   2   1  19       16.38      -11.52     26.60 o 
   3   1  19       24.78       27.52     24.43 o 
   4   1  19       31.80        1.27     19.33 o 
  -7   2  19       27.57       26.33     47.73 o 
  -6   2  19        3.07      -12.78     44.52 o 
  -5   2  19        6.40       10.36     29.98 o 
  -4   2  19       45.65       84.32     27.95 o 
  -3   2  19       16.20       24.96     19.08 o 
  -2   2  19        2.29      -15.71     18.95 o 
  -1   2  19       24.34       14.06     23.99 o 
   0   2  19        0.49      -14.03     20.01 o 
   1   2  19        5.70       11.50     17.20 o 
   2   2  19       78.01       45.13     19.72 o 
   3   2  19       64.15        6.66     35.37 o 
  -6   3  19       22.69       17.92     46.84 o 
  -5   3  19      155.08      165.84     37.48 o 
  -4   3  19       34.22       80.42     28.01 o 
  -3   3  19       67.32       38.35     21.32 o 
  -2   3  19       83.09       99.79     24.20 o 
  -1   3  19       89.21       55.78     23.09 o 
   0   3  19      279.96      308.14     66.40 o 
   1   3  19       48.55       43.54     19.19 o 
   2   3  19       35.49       26.80     32.18 o 
   3   3  19        3.55       28.77     28.40 o 
  -6   4  19        1.60        6.88     47.94 o 
  -5   4  19        1.65       -3.01     31.55 o 
  -4   4  19       84.92       96.36     34.22 o 
  -3   4  19      133.53      147.82     27.27 o 
  -2   4  19      160.58      184.12     29.85 o 
  -1   4  19      134.33      150.39     28.13 o 
   0   4  19        7.01      -22.54     15.03 o 
   1   4  19        4.63      -26.84     20.03 o 
   2   4  19       36.53       41.24     20.65 o 
   3   4  19       62.70       80.89     34.52 o 
  -6   5  19       34.08        9.71     32.35 o 
  -5   5  19      111.57      149.53     69.37 o 
  -4   5  19       22.61       41.42     45.46 o 
  -3   5  19       10.12        8.27     21.62 o 
  -2   5  19       23.05       -4.70     29.47 o 
  -1   5  19       44.55       86.84     25.32 o 
   0   5  19      127.66      197.82     36.43 o 
   1   5  19        8.08        8.25     20.06 o 
   2   5  19       10.43        4.07     19.89 o 
   3   5  19        1.63      -18.98     37.67 o 
  -5   6  19        2.67       51.15     37.65 o 
  -4   6  19       40.73       16.58     36.94 o 
  -3   6  19       55.51       89.76     27.37 o 
  -2   6  19       17.96       26.16     19.21 o 
  -1   6  19       39.47       72.97     21.00 o 
   0   6  19        3.14        2.16     19.00 o 
   1   6  19       20.26       23.02     19.83 o 
   2   6  19       17.98       -9.16     27.41 o 
  -5   7  19        3.92       35.21     35.51 o 
  -4   7  19       17.88       -6.39     31.68 o 
  -3   7  19        4.68       22.05     32.70 o 
  -2   7  19        0.34       12.56     20.44 o 
  -1   7  19        4.72       -0.62     19.48 o 
   0   7  19        9.76        3.96     30.82 o 
   1   7  19        8.15        3.71     19.71 o 
   2   7  19        0.76       18.51     22.43 o 
  -4   8  19        6.04        9.27     30.21 o 
  -3   8  19        0.52        0.55     23.38 o 
  -2   8  19        3.19       11.28     20.97 o 
  -1   8  19        6.85      -12.06     20.18 o 
   0   8  19        0.16       -9.03     19.67 o 
   1   8  19        0.16      -14.29     20.86 o 
  -2   9  19        4.90       -3.90     20.20 o 
  -1   9  19       15.26       25.55     22.52 o 
  -6   0  20        1.57       -1.89     67.24 o 
  -5   0  20        2.15       69.61     69.61 o 
  -4   0  20       37.36       44.92     85.95 o 
  -3   0  20      373.77      405.38     49.51 o 
  -2   0  20       98.09       34.32     31.76 o 
  -1   0  20        0.67       14.63     31.58 o 
   0   0  20        0.15       -1.99     49.01 o 
   1   0  20       26.33      -22.67     54.46 o 
   2   0  20       35.46      -14.19     44.04 o 
   3   0  20      121.72      160.71    165.26 o 
  -6   1  20        1.04      -15.02     47.56 o 
  -5   1  20       41.34      196.39     56.18 o 
  -4   1  20      142.82      162.43     26.09 o 
  -3   1  20        5.04       -7.09     20.96 o 
  -2   1  20       16.64        1.47     21.80 o 
  -1   1  20       29.16       -9.71     21.32 o 
   0   1  20      170.66      191.92     29.85 o 
   1   1  20       43.11       31.35     35.95 o 
   2   1  20       10.51      -41.99     44.22 o 
   3   1  20        1.80      -16.55     21.98 o 
  -6   2  20        0.15      -23.29     45.55 o 
  -5   2  20        6.20       55.51     42.95 o 
  -4   2  20        3.87       13.56     20.26 o 
  -3   2  20      114.04       96.44     24.23 o 
  -2   2  20      111.67       78.40     23.67 o 
  -1   2  20       21.75       -4.76     20.96 o 
   0   2  20        0.28      -37.73     25.15 o 
   1   2  20        3.83      -19.30     25.15 o 
   2   2  20        5.19       -3.24     21.54 o 
  -6   3  20        4.18        5.44     49.01 o 
  -5   3  20       13.50      107.58     49.87 o 
  -4   3  20        4.63       31.56     46.47 o 
  -3   3  20        1.48        7.15     20.82 o 
  -2   3  20        7.45      -15.79     20.80 o 
  -1   3  20        8.21        1.26     27.61 o 
   0   3  20       15.05       34.78     23.21 o 
   1   3  20       13.02        3.99     22.09 o 
   2   3  20        8.60      -36.68     58.77 o 
  -5   4  20       19.55       53.86     75.76 o 
  -4   4  20        4.35        6.98     28.96 o 
  -3   4  20        0.63       -6.82     22.72 o 
  -2   4  20        5.30       26.58     30.60 o 
  -1   4  20        7.23      -20.79     24.90 o 
   0   4  20        0.65      -32.32     22.78 o 
   1   4  20        0.33      -10.12     35.67 o 
   2   4  20        3.32        9.09     23.99 o 
  -5   5  20       27.01       58.98     32.72 o 
  -4   5  20       59.02       64.07     64.87 o 
  -3   5  20        2.25       -5.81     29.00 o 
  -2   5  20        0.02       48.16     50.67 o 
  -1   5  20       16.01       -1.26     32.46 o 
   0   5  20       49.36       63.55     21.98 o 
   1   5  20       10.12       18.42     27.90 o 
  -4   6  20       28.91       45.03     61.80 o 
  -3   6  20      143.77      143.33     40.59 o 
  -2   6  20       76.20       73.67     32.30 o 
  -1   6  20        9.35       27.96     33.15 o 
   0   6  20        0.10       12.20     37.83 o 
   1   6  20        4.29       17.49     22.46 o 
  -3   7  20        2.77       -6.93     31.20 o 
  -2   7  20        0.25        4.78     25.86 o 
  -1   7  20        5.61       -8.86     24.61 o 
   0   7  20      102.23       94.38     34.06 o 
  -5   1  21       21.75       87.08     53.99 o 
  -4   1  21        0.64       10.39     21.90 o 
  -3   1  21       24.79       -3.39     27.98 o 
  -2   1  21        0.77      -22.02     24.54 o 
  -1   1  21        1.90      -29.27     23.92 o 
   0   1  21       25.75      -11.40     36.16 o 
   1   1  21       38.43       13.36     23.37 o 
  -5   2  21       24.31       76.82     48.91 o 
  -4   2  21       15.46       54.40     31.35 o 
  -3   2  21       20.87       47.08     23.62 o 
  -2   2  21       34.75       23.43     23.52 o 
  -1   2  21       15.40       -7.46     22.97 o 
   0   2  21        0.33      -31.54     21.53 o 
   1   2  21       30.64        8.81     25.79 o 
  -4   3  21       25.94      110.21     35.57 o 
  -3   3  21        8.08       -2.86     22.73 o 
  -2   3  21        2.38       21.12     24.73 o 
  -1   3  21        2.14        9.41     28.59 o 
   0   3  21       82.62       33.02     25.85 o 
   1   3  21       45.63        3.00     26.35 o 
  -4   4  21        4.85      -21.36     49.25 o 
  -3   4  21       84.48       18.57     36.92 o 
  -2   4  21      110.26       75.37     37.74 o 
  -1   4  21       28.02        9.40     24.16 o 
   0   4  21        0.00       -2.14     34.11 o 
  -3   5  21        2.27      -39.23     29.24 o 
  -2   5  21        2.43        5.84     32.46 o 
  -1   5  21        3.55       19.34     33.15 o 
   0   5  21       60.63       69.88     37.57 o 
  -3   0  22      119.78       77.46     39.65 o 
  -2   0  22       82.42       57.52     55.88 o 
  -1   0  22       10.18      -12.95     33.70 o 
  -3   1  22        3.56       38.62     25.08 o 
  -2   1  22       58.61       49.88     31.85 o 
  -1   1  22       17.85       27.43     25.07 o 
  -2   2  22       44.49       28.82     24.76 o 
                                                 
